# Supplementary material for: Intimate partner violence and excess fertility among women of reproductive age in Malawi
Source: PLoS One. 2024 Jan 26;19(1):e0297959. doi: 10.1371/journal.pone.0297959 (PMC10817113; doi:10.1371/journal.pone.0297959)
Supplement: S2 File — (XLSX) [file pone.0297959.s002.xlsx]

## Sheet: Sheet1
Data Type	Field name/variable	Question
text	study_id	Study ID
begin group	identification	Identification
date	doi	Date of Interview
text	interview-code	Interviewer Code
text	place	Place Name
text	hh_name	Name of Household Head
integer	cluster_number	Cluster Number
integer	hh_number	Household Number
text	woman_name	Name of man
integer	line_number	Line number of man
end group
begin group	section_1	SECTION 1. RESPONDENT'S BACKGROUND
select_one choices_q1	q1	1. How long have you been living continuously in (NAME OF CURRENT CITY, TOWN OR VILLAGE OF RESIDENCE)?
integer	q1a.	1a. Years
select_one choices_q2	q2	2. Just before you moved here, did you live in a city, in a town, or in a rural area?
select_one choices_q3	q3	3. Before you moved here, which REGION did you live in?
select_one choices_q4a	q4a	4a. In what month were you born?
select_one choices_q4b	q4b	4b. In what year were you born?
integer	q5	5.How old were you at your last birthday?
select_one choices_q6	q6	6. Have you ever attended school?
select_one choices_q7	q7	7. What is the highest level of school you attended: primary, secondary, or higher?
integer	q8	8. What is the highest [GRADE/FORM/YEAR] you completed at that level?
select_one choices_q9	q9	9. Do you read a newspaper or magazine at least once a week, less than once a week or not at all?
select_one choices_q10	q10	10. Do you listen to the radio at least once a week, less than once a week or not at all?
select_one choices_q11	q11	11. Do you watch television at least once a week, less than once a week or not at all?
select_one choices_q12	q12	12. Do you own a mobile telephone?
select_one choices_q13	q13	13. Do you use your mobile phone for any financial transactions?
select_one choices_q14	q14	14. Do you have an account in a bank or other financial institution that you
select_one choices_q15	q15	15. Have you ever used the internet?
select_one choices_q16	q16	16. In the last 12 months, have you used the internet?
select_one choices_q17	q17	17. During the last one month, how often did you use the internet: almost every day, at least once a week, less than once a week, or not at all?
select_one choices_q18	q18	18. What is your religion?
select_one choices_q19	q19	19. What is your tribe or ethnic group?
select_one choices_q20	q20	20 . In the last 12 months, how many times have you been away from home for one or more nights?
integer	q20a	20a. In the last 12 months, how many times have you been away from home for one or more nights?
select_one choices_q21	q21	21. In the last 12 months, have you been away from home for more than one month at a time?
end group
begin group	section2	SECTION 2. REPRODUCTION
select_one choices_q22	q22	22. Now I would like to ask about any children you have had during your life. I am interested in all of the children that are biologically yours, even if they are not legally yours or do not have your last name. Have you ever fathered any children with any woman?
select_one choices_q23	q23	23. Do you have any sons or daughters that you have fathered who are now living with you?
integer	q24a	24a. How many sons live with you?
integer	q24b	24b. And how many daughters live with you?
select_one choices_q25	q25	25. Do you have any sons or daughters that you have fathered who are alive but do not live with you?
integer	q26a	26a.How many sons are alive but do not live with you?
integer	q26b	26b. And how many daughters are alive but do not live with you?
select_one choices_q27	q27	27. Have you ever fathered a son or a daughter who was born alive but later died?
integer	q28a	28a. How many boys have died?
integer	q28b	28b. And how many girls have died?
select_one choices_q29	q29	29.HAS HAD ONLY 31 MORE THAN ONE CHILD ONE CHILD
select_one choices_q30	q30	30. Did all of the children you have fathered have the same biological mother?
integer	q31_a	31 (a). How old were you when your first child was born?
integer	q31_b	31 (b) How old were you when your child was born?
select_one choices_q32	q32	32. AT LEAST ONE CHILD LIVING / NO CHILD LIVING
integer	q33_a	33(a).How old is your youngest child?
integer	q33_b	33 (b). How old is your child?
select_one choices_q34	q34	34 . (YOUNGEST) CHILD IS AGE 0-2 YEARS / (YOUNGEST) CHILD IS AGE 3 YEARS OR OLDER
text	q35_a	35(a) What is the name of your youngest child?
text	q35_b	35 (b). What is the name of your child?
select_one choices_q36	q36	36. When (NAME)'s mother was pregnant with (NAME), did she have any antenatal checkups?
select_one choices_q37	q37	37. Were you ever present during any of those antenatal check-ups?
select_one choices_q38	q38	38. Were you offered a test for HIV by the health provider during any of the antenatal checkups?
select_one choices_q39	q39	39. I don’t want to know the results, but were you tested for HIV at that time?
select_one choices_q40	q40	40. Was (NAME) born in a hospital or health facility?
select_one choices_q41	q41	41. When a child has diarrhea, how much should he or she be given to drink: more than usual, about the same as usual, less than usual, or nothing to drink at all?
end group
begin group	section3	Section 3. Contraceptions
text	q42	42. Now I would like to talk about family planning - the various ways or methods that a couple can use to delay or avoid a pregnancy. Have you ever heard of (METHOD)?
select_one choices_q42_q42.1	q42.1	42.1 Female Sterilization
select_one choices_q42_q42.2	q42.2	42.2 Male Sterilization
select_one choices_q42_q42.3_LUPU	q42.3_LUPU	42.3 IUD
select_one choices_q42_q42.4_jakisoni	q42.4_jakisoni	42.4 Injectables
select_one choices_q42_q42.5_chapankono	q42.5_chapankono	42.5 Implants
select_one choices_q42_q42.6_pill	q42.6_pill	42.6 Pill
select_one choices_q42_q42.7	q42.7	42.7 Condom
select_one choices_q42_q42.8_Kondomu_yachikazi	q42.8_Kondomu_yachikazi	42.8 Female Condom
select_one choices_q42_q42.9_mapilisi_apangozi	q42.9_mapilisi_apangozi	42.9 Emergency Contraception
select_one choices_q42_q42.10_Njira_ya_mikanda	q42.10_Njira_ya_mikanda	42.10 Standard Days Method
select_one choices_q42_q42.11_kuyamwitsa_mwakathithi	q42.11_kuyamwitsa_mwakathithi	42.11. Lactational Amenorrhea Method (LAM)
select_one choices_q42_q42.12_Kuwerengera_masiku	q42.12_Kuwerengera_masiku	42.12. Rhythm Method
select_one choices_q42_q42.13_njira_yothira_kunja	q42.13_njira_yothira_kunja	42.13 Withdrawal
select_one choices_q42_q42.14	q42.14	42.14 Have you heard of any other ways or methods that women or men can use to avoid pregnancy?
text	Q14_A	MODERN WAY
text	q14_b	TRADITIONAL WAY
begin group	q43	43. In the last few months have you:
select_one choices_q43a	q43a	q43a. Heard about family planning on the radio?
select_one choices_q43a	q43b	q43b. Seen or heard anything about family planning on the television?
select_one choices_q43a	q43c	q43c.Seen or heard about family planning in a newspaper or magazine?
select_one choices_q43a	q43d	43d.Received a voice or text message about family planning on a mobile phone? After the birth of a child, can a woman become pregnant before her menstrual period has returned? In the last few months, have you discussed family planning with a health worker or health professional? Now I would like to ask you about a woman's risk of pregnancy. From one menstrual period to the next, are there certain…
select_one choices_q43a	q43e	43e. Seen or heard about family planning on the internet/website?
select_one choices_q43a	q43f	43f. Seen or heard about family planning on a poster?
select_one choices_q43a	q43g	43g. Seen or heard about family planning on clothing (i.e. cap. chitenji, t-shirt)?
select_one choices_q43a	q43h	43h. Seen or heard about family planning in a drama?
end group
select_one choices_q44	q44	44. In the last few months, have you discussed family planning with a health worker or health professional?
select_one choices_q45	q45	45. Now I would like to ask you about a woman's risk of pregnancy. From one menstrual period to the next, are there certain days when a woman is more likely to become pregnant when she has sexual relations?
select_one choices_q46	q46	46. Is this time just before her period begins, during her period, right after her period has ended, or halfway between two periods?
text	q46_other	46. Other
select_one choices_q47	q47	47. After the birth of a child, can a woman become pregnant before her menstrual period has returned?
begin group	q48	48. I will now read you some statements about contraception. Please tell me if you agree or disagree with each one.
select_one choices_q48_a	q48_a	48.a) Contraception is a woman’s concern and a man should not have to worry about it.
select_one choices_q48_a	q48_b	48b) Women who use contraception may become promiscuous
end group
end group
begin group	section4	SECTION 4:MARRIAGE AND SEXUAL ACTIVITY
select_one choices_q49	q49	49. Are you currently married or living together with a woman as if married?
select_one choices_q50	q50	50.Have you ever been married or lived together with a woman as if married?
select_one choices_q51	q51	51.What is your marital status now: are you widowed, divorced, or separated?
select_one choices_q52	q52	52.Is your (wife/partner) living with you now or is she staying elsewhere?
select_one choices_q53	q53	53. Do you have other wives or do you live with other women as if married?
integer	q54	54. Altogether, how many wives or live-in partners do you have?
text	q55a	55a.Please tell me the name of (your wife/the woman you are living with as if married).
integer	q55a_1	Line number
integer	q55a_2	55a_2.How old was (NAME) on her last birthday?
text	q55b	q55b. Please tell me the name of each of your wives or each woman you are living with as if married.
integer	q55b_1	q55b_1Line number
integer	q55b_2	q55b_2. Years
integer	q55b_3	q55b_3. LINE NUMBER
integer	q55b_3_	q55b_3. Years
integer	q55b_4	q55b_4. LINE NUMBER
integer	q55b_4_	q55b_4. Years
select_one choices_q56	q56	q56. one wife / more than one wife
select_one choices_q57	q57	57. Have you been married or lived with a woman only once or more than once?
integer	q58	58. How old were you when you first started living with her?
text	q59	59.CHECK FOR PRESENCE OF OTHERS. BEFORE CONTINUING, MAKE EVERY EFFORT TO ENSURE PRIVACY.
select_one choices_q60	q60	60.I would like to ask some questions about sexual activity in order to gain a better understanding of some important life issues. Let me assure you again that your answers are completely confidential and will not be told to anyone. If we should come to any question that you don't want to answer, just let me know and we will go to the next question.
integer	q60a	60a. How old were you when you had sexual intercourse for the very first
select_one choices_q61	q61	61. Now I would like to ask you about your recent sexual activity. When was the last time you had sexual intercourse?
integer	q61a	61a.If days, how many days ago?
integer	q61b	61b. if weeks ago,how many weeks ago?
integer	q61c	61c. if months ago, how many months?
integer	q61d	61d. if years ago, how many years?
select_one choices_q63a	q63a	63a.The last time you had sexual intercourse with this person, was a condom used?
select_one choices_q64a	q64a	64a.Was a male or female condom used every time you had sexual intercourse with this person in the last 12 months?
select_one choices_q65a_lastsexualpartner	q65a_lastsexualpartner	65a. What was your relationship to this person with whom you had sexual intercourse?
text	q65a_other	if other specify
select_one choices_q66a_lastsexualpartner	q66a_lastsexualpartner	q66a. How long ago did you first have sexual intercourse with this person?
integer	q66a_lastsexualpartnerdays	how many days ago
integer	q66a_lastsexualpartner_weeks	how many weeks ago?
integer	q66a_lastsexualpartner_months	how many months ago
integer	q66a_lastsexualpartner_years	how many years ago
integer	q67a	q67a.How many times during the last 12 months did you have sexual intercourse with this person?
select_one choices_q68a_lastsexualpartner	q68a_lastsexualpartner	q68a. How old is this person?
integer	q68a_age_lastsexualpartner	age
select_one choices_q69a_lastsexualpartner	q69a_lastsexualpartner	q69a Apart from this person, have you had sexual intercourse with any other person in the last 12 months?
select_one choices_q62b	q62b	62b. When was the last time you had sexual intercourse with this person?
integer	q62b_secondtothelast_days	q62a. how many days?
integer	q62b_secondtothelast_weeks	q62a. how many weeks ago
integer	q62b_secondtothelast_months	q62a. how many months ago?
select_one choices_q63b	q63b	q63b.The last time you had sexual intercourse with this person, was a condom used?
select_one choices_q64b	q64b	q64b. Was a male or female condom used every time you had sexual intercourse with this person in the last 12 months?
select_one choices_q65b_secondtothelastsexualpartner	q65b_secondtothelastsexualpartner	q65b.What was your relationship to this person with whom you had sexual intercourse?
text	q65b_other	if other specify
select_one choices_q66b_secondtothelastsexualpartner	q66b_secondtothelastsexualpartner	q66b.How long ago did you first have sexual intercourse with this person?
integer	q66b_secondtothelastsexualpartnerdays	how many days ago?
integer	q66b_secondtothelastsexualpartner_weeks	how many weeks ago?
integer	q66b_secondtothelastsexualpartner_months	how many months ago?
integer	q66b_secondtothelastsexualpartner_years	how many years
integer	q67b	q67b.How many times during the last 12 months did you have sexual intercourse with this person?
select_one choices_q68b_secondtothelastsexualpartner	q68b_secondtothelastsexualpartner	q68b.How old is this person?
integer	q68b_age_secondtothelastsexualpartner	age
select_one choices_q69b	q69b	q69b. Apart from this person, have you had sexual intercourse with any other person in the last 12 months?
select_one choices_q62b	q62c	q62b. When was the last time you had sexual intercourse with this person?
integer	q62c_thirdtothelast_days	q62b. how many days?
integer	q62c_thirdtothelast_weeks	q62b. how many weeks?
integer	q62c_thirdtothelast_months	q62b. how many months?
select_one choices_q63c	q63c	q63c.The last time you had sexual intercourse with this person, was a condom used?
select_one choices_q64c	q64c	q64c.Was a male or female condom used every time you had sexual intercourse with this person in the last 12 months?
select_one choices_q65c_thirdtothelastsexualpartner	q65c_thirdtothelastsexualpartner	q65c.What was your relationship to this person with whom you had sexual intercourse?
text	q65c_other	if other specify
select_one choices_q66c_thirdtothelastsexualpartner	q66c_thirdtothelastsexualpartner	q66c.How long ago did you first have sexual intercourse with this person?
integer	q66c_thirdtothelastsexualpartnerdays	how many days ago?
integer	q66c_thirdtothelastsexualpartnerweeks	how many weeks ago?
integer	q66c_thirdtothelastsexualpartnermonths	how many months ago
integer	q66c_thirdtothelastsexualpartneryears	how many years ago?
integer	q67c	q67c.How many times during the last 12 months did you have sexual intercourse with this person?
select_one choices_q68c_thirdtothelastsexualpartner	q68c_thirdtothelastsexualpartner	q68c.How old is this person?
integer	q68c_age_thirdtothelastsexualpartner	age
select_one choices_q70	q70	70. In total, with how many different people have you had sexual intercourse in the last 12 months?
integer	q70_age_thirdtothelastsexualpartner	age
select_one choices_q71	q71	71. In the last 12 months, did you pay anyone in exchange for having sexual intercourse?
select_one choices_q72	q72	72. Have you ever paid anyone in exchange 75 for having sexual intercourse?
select_one choices_q73	q73	73. The last time you paid someone in exchange for having sexual intercourse, was a condom used?
select_one choices_q74	q74	74. Was a condom used during sexual intercourse every time you paid someone in exchange for having sexual intercourse in the last 12 months?
select_one choices_q75	q75	75. In the past 12 months have you given any gifts or other goods in order to have sex or to become sexually involved with anyone?
select_one choices_q76	q76	76. Have you ever given any gifts or other goods in order to have sex or to become sexually involved with anyone?
select_one choices_q77	q77	77. In total, with how many different people have you had sexual intercourse in your lifetime?
integer	q77_numberofpartnersinlifetime	Number of partners in lifetime
end group
begin group	section5	SECTION 5. FERTILITY PREFERENCES
select_one choices_q78	q78	78. CURRENTLY MARRIED OR LIVING WITH A PARTNER / NOT CURRENTLY MARRIED AND NOT LIVING WITH A PARTNER
select_one choices_q79	q79	79. sterilization
select_one choices_q80	q80	80. ONE WIFE/PARTNER OR MORE
select_one choices_q81	q81	81. Is your (wife/partner) currently pregnant?
select_one choices_q82	q82	82. Now I have some questions about the future. After the child you and your (wife/partner) are expecting now, would you like to have another child, or would you prefer not to have any more children?
select_one choices_q83	q83	83. After the birth of the child you are expecting now, how long would you like to wait before the birth of another child?
text	q83_other	OTHER
select_one choices_q84a	q84a	84a. Now I have some questions about the future. Would you like to have another child, or would you prefer not to have any more children?
select_one choices_q84b	q84b	84b. Now I have some questions about the future. Would you like to have a child, or would you prefer not to have any children?
select_one choices_q85	q85	85. How long would you like to wait from now before the birth of another child?
text	q85_other	Other
select_one choices_q86	q86	86. Are any of your (wives/partners) currently pregnant?
select_one choices_q87	q87	87. Now I have some questions about the future. After the (child/children) you and your (wives/partners) are expecting now, would you like to have another child, or would you prefer not to have any more children?
select_one choices_q88	q88	88. After the birth of the child you are expecting now, how long would you like to wait before the birth of another child?
select_one choices_q89	q89	89. How many of these children would you like to be boys, how many would you like to be girls and for how many would it not matter if it’s a boy or a girl?
integer	q89_boys	BOYS
integer	q89_girls	GIRLS
integer	q89_other	OTHER
integer	q89_either	EITHER
text	q89_other_specify	other,specify
end group
begin group	SECTION_6	SECTION 6.EMPLOYMENT AND GENDER ROLES
select_one choices_SECTION_6_Q91	Q91	90. Have you done any work in the last 7 days?
select_one choices_SECTION_6_Q92	Q92	91. Although you did not work in the last 7 days, do you have any job or business from which you were absent for leave, illness, vacation, or any other such reason?
select_one choices_SECTION_6_Q93	Q93	92. Have you done any work in the last 12 months?
select_one choices_SECTION_6_Q94	Q94	93. What is your occupation? T
select_one choices_SECTION_6_Q95	Q95	94. Do you usually work throughout the year, or do you work seasonally, or only once in a while?
select_one choices_SECTION_6_Q96	Q96	95. Are you paid in cash or kind for this work or are you not paid at all?
select_one choices_SECTION_6_Q97	Q97	96. Who usually decides how the money you earn will be used: you, your (wife/partner), or you and your (wife/partner) jointly?
text	Q97b	96. other
select_one choices_SECTION_6_Q98	Q98	97. Who usually makes decisions about health care for yourself: you, your (wife/partner), you and your (wife/partner) jointly, or someone else?
select_one choices_SECTION_6_Q99	Q99	98. Who usually makes decisions about making major household purchases?
select_one choices_SECTION_6_Q100	Q100	99. Do you own this or any other house either alone or jointly with someone else?
select_one choices_SECTION_6_Q101	Q101	100. Do you have a title deed or other government recognized document for any house you own?
select_one choices_SECTION_6_Q102	Q102	101. Is your name on this document?
select_one choices_SECTION_6_Q103	Q103	102. Do you own any agricultural or nonagricultural land either alone or jointly with someone else?
select_one choices_SECTION_6_Q104	Q104	103. Do you have a title deed or other government recognized document for any land you own?
select_one choices_SECTION_6_Q105	Q105	104. Is your name on this document?
begin group	Q106	105. In your opinion, is a husband justified in hitting or beating his wife in the following situations:
select_one choices_SECTION_6_Q106a	Q106a	106a: If she goes out without telling him?
select_one choices_SECTION_6_Q106a	Q106b	106b: If she neglects the children?
select_one choices_SECTION_6_Q106a	Q106c	106c: If she argues with him?
select_one choices_SECTION_6_Q106a	Q106d	106d: If she refuses to have sex with him?
select_one choices_SECTION_6_Q106a	Q106e	106e:If she burns the food?
end group
end group
begin group	SECTION_7	SECTION 7. HIV/AIDS
select_one choices_SECTION_7_Q107	Q107	106. Now I would like to talk about something else. Have you ever heard of HIV or AIDS?
select_one choices_SECTION_7_Q108	Q108	107. HIV is the virus that can lead to AIDS. Can people reduce their chance of getting HIV by having just one uninfected sex partner who has no other sex partners?
select_one choices_SECTION_7_Q109	Q109	108. Can people get HIV from mosquito bites?
select_one choices_SECTION_7_Q110	Q110	109. Can people reduce their chance of getting HIV by using a condom every time they have sex?
select_one choices_SECTION_7_Q111	Q111	110. Can people reduce their chance of getting the AIDS virus by not having sexual intercourse at all?
select_one choices_SECTION_7_Q112	Q112	111. Can people get HIV by sharing food with a person who has HIV?
select_one choices_SECTION_7_Q113	Q113	112. Can people get HIV because of witchcraft or other supernatural means?
select_one choices_SECTION_7_Q114	Q114	113. Is it possible for a healthy-looking person to have HIV?
begin group	Q115	114. Can HIV be transmitted from a mother to her baby:
select_one choices_SECTION_7_Q115a	Q115a	114a. During pregnancy?
select_one choices_SECTION_7_Q115a	Q115b	114b. During delivery?
select_one choices_SECTION_7_Q115a	Q115c	114c. By breastfeeding?
end group
select_one choices_SECTION_7_Q116	Q116	115. Are there any special drugs that a doctor or a nurse can give to a woman infected with HIV to reduce the risk of transmission to the baby?
text	PRIVACY	CHECK FOR PRESENCE OF OTHERS. BEFORE CONTINUING, MAKE EVERY EFFORT TO ENSURE PRIVACY.
select_one choices_SECTION_7_Q117	Q117	116. I don't want to know the results, but have you ever been tested for HIV?
select_one choices_SECTION_7_Q118	Q118	117. How many months ago was your most recent HIV test?
integer	Q118a	117. specify months
select_one choices_SECTION_7_Q119	Q119	118. I don't want to know the results, but did you get the results of the test?
select_one choices_SECTION_7_Q120	Q120	119. The last time you had the test, did you yourself ask for the test, was it offered to you and you accepted, or was it required by the health provider?
select_one choices_section7_q121	q121	120. Where was the test done?
text	q121_Other_public_sector	120 (a). Other public sector
text	q121_other_private_medical_sector	120 . Other private medical sector
text	q121_specify	120 Other(specify)
select_one choices_SECTION_7_Q122	Q122	121. Do you know of a place where people can go to get an HIV test?
select_one choices_section7_q123	q123	122. Where is that?
text	q123_Other_public_sector	122. Other public place
text	q123_other_private_medical_sector	122. other private medical sector
text	q123_specify	122 other(specify)
select_one choices_SECTION_7_Q124	Q124	123. Have you heard of test kits people can use to test themselves for HIV?
select_one choices_SECTION_7_Q125	Q125	124. Have you ever tested yourself for HIV using a self-test kit?
select_one choices_SECTION_7_Q126	Q126	125. Would you buy fresh vegetables from a shopkeeper or vendor if you knew that this person had HIV?
select_one choices_SECTION_7_Q127	Q127	126. Do you think children living with HIV should be allowed to attend school with children who do not have HIV?
select_one choices_SECTION_7_Q128	Q128	127. Do you think people hesitate to take an HIV test because they are afraid of how other people will react if the test result is positive for HIV?
select_one choices_SECTION_7_Q129	Q129	128. Do people talk badly about people living with HIV, or who are thought to be living with HIV?
select_one choices_SECTION_7_Q130	Q130	129. Do people living with HIV, or thought to be living with HIV, lose the respect of other people?
select_one choices_SECTION_7_Q131	Q131	130. Do you agree or disagree with the following statement: I would be ashamed if someone in my family had HIV.
select_one choices_SECTION_7_Q132	Q132	131. Do you fear that you could get HIV if you come into contact with the saliva of a person living with HIV?
select_one choices_SECTION_7_Q133a	Q133a	132a. Apart from HIV, have you heard about other infections that can be transmitted through sexual contact?
select_one choices_SECTION_7_Q133b	Q133b	132b. Have you heard about infections that can be transmitted through sexual contact?
select_one choices_SECTION_7_Q134	Q134	133. HAS HAD SEXUAL INTERCOURSE OR NEVER?
select_one choices_SECTION_7_Q135	Q135	134. HEARD ABOUT OTHER SEXUALLY TRANSMITTED INFECTIONS?
select_one choices_section7_q136	q136	135. Now I would like to ask you some questions about your health in the last 12 months. During the last 12 months, have you had a disease which you got through sexual contact?
select_one choices_SECTION_7_Q137	Q137	136. Sometimes men experience an abnormal discharge from their penis. During the last 12 months, have you had an abnormal discharge from your penis?
select_one choices_SECTION_7_Q138	Q138	137. Sometimes men have a sore or ulcer near their penis. During the last 12 months, have you had a sore or ulcer on or near your penis?
select_one choices_SECTION_7_Q139	Q139	138. HAS HAD AN INFECTION OR NOT
select_one choices_SECTION_7_Q140	Q140	139. The last time you had one of these previously mentioned issues, did you seek any kind of advice or treatment?
select_one choices_section7_q141	q141	140. Where did you go?
text	q141_Other_public_sector	140. Other public sector
text	q141_other_private_medical_sector	140. other private sector
text	q141_specify	140. other(specify)
select_one choices_SECTION_7_Q142	Q142	141. If a wife knows her husband has a disease that she can get during sexual intercourse, is she justified in asking that they use a condom when they have sex?
select_one choices_SECTION_7_Q143	Q143	142. Is a wife justified in refusing to have sex with her husband when she knows he has sex with other women?
end group
begin group	section8	SECTION 8. OTHER HEALTH ISSUES
select_one choices_SECTION_8_Q144	Q144	143. Some men are circumcised, that is, the foreskin is completely removed from the penis. Are you circumcised?
select_one choices_SECTION_8_Q145	Q145	144. How old were you when you got circumcised?
integer	Q145_a	144a. Yearss)
select_one choices_SECTION_8_Q146	Q146	145. Who did the circumcision?
select_one choices_SECTION_8_Q147	Q147	146. Where was it done?
text	Q147_other	other (specify)
select_one choices_SECTION_8_Q148	Q148	147. Now I would like to ask you some other questions relating to health matters. Have you had an injection for any reason in the last 12 months?
integer	Q148a.	147a. Number of injections
select_one choices_section8_Q149	Q149	148. Among these injections, how many were administered by a doctor, a nurse, a pharmacist, a dentist, or any other health worker?
integer	Q149_a	148. Number of injections
select_one choices_section8_Q150	Q150	149. The last time you got an injection from a health worker, did he/she take the syringe and needle from a new, unopened package?
select_one choices_section8_Q151	Q151	150. Do you currently smoke tobacco every day, some days, or not at all?
select_one choices_SECTION_8_Q152	Q152	151. In the past, have you smoked tobacco every day?
select_one choices_SECTION_8_Q153	Q153	152. In the past, have you ever smoked tobacco every day, some days, or not at all?
select_multiple choices_SECTION_8_Q154	Q154	153. On average, how many of the following products do you currently smoke each day? Also, let me know if you use the product, but not every day.
integer	Q154_manufactured_cigarretes	153a. Manufactured cigarettes?
integer	Q154_pipe_sessions	153b. PIPE SESSIONS
text	Q154f.	153. other(specify)
select_multiple choices_SECTION_8_Q155	Q155	154. On average, how many of the following products do you currently smoke each week? Also, let me know if you use the product, but not every week.
integer	Q155_manufactured_cigarretes	154a. Manufactured cigarettes?
integer	Q155_hand_rolled_cigarretes	154b. Hand-rolled cigarettes?
integer	Q155_PIPES_FULL_OF_TOBACCO	154c. Pipes full of tobacco?
integer	Q155_cigars_cheroots_or_cigarillos	154d. Cigars, cheroots, or cigarillos?
integer	Q155_number_of_water_pipe_sessions	154e. Number of water pipe sessions?
text	Q155_others	154. other (specify)
select_one choices_SECTION_8_Q156	Q156	155. Do you currently use smokeless tobacco every day, some days, or not at all?
select_multiple choices_SECTION_8_Q157	Q157	156. On average, how many times a day do you use the following products? Also, let me know if you use the product, but not every day.
integer	Q157_SNUFFBYMOUTH	156a.number for SNUFF BY MOUTH
integer	Q157_SNUFFBYNOSE	156b. Number for SNUFF BY NOSE
integer	Q157_CHEWINGTOBACCO	156c. Number for CHEWING TOBACCO
integer	Q157_BETELQUIDWITHTOBACCO	156d. Number BETEL QUID WITH TOBACCO
text	Q157e.	156e. Other(specify)
select_multiple choices_SECTION_8_Q158	Q158	157. On average, how many times a week do you use the following products? Also, let me know if you use the product, but not every week.
integer	Q158_SNUFFBYMOUTH	157a.number for SNUFF BY MOUTH
integer	Q158_SNUFFBYNOSE	157b. Number for SNUFF BY NOSE
integer	Q158_CHEWINGTOBACCO	157c. Number for CHEWING TOBACCO
integer	Q158_BETELQUIDWITHTOBACCO	157d. Number BETEL QUID WITH TOBACCO
text	Q158e.	157e. Other(specify)
select_one choices_SECTION_8_Q159	Q159	158. Are you covered by any health insurance?
select_multiple choices_SECTION_8_Q160	Q160	159. What type of health insurance are you covered by?
select_one choices_SECTION_8_Q161	Q161	160. Have you ever heard of an illness called tuberculosis or TB?
select_multiple choices_SECTION_8_Q162	Q162	161. How does tuberculosis spread from one person to another?
select_one choices_SECTION_8_Q163	Q163	162. Can tuberculosis be cured?
select_one choices_SECTION_8_Q164	Q164	163. If a member of your family got tuberculosis, would you want it to remain a secret or not?
end group
begin group	SECTION_10	SECTION 9. BRIEF INTERGENERATIONAL/FAMILY AND FOOD HISTORY
integer	Q179	164. What is your age? (yrs.)
select_one choices_SECTION_9_Q180	Q180	165a. Is your mother alive?
integer	Q180_a	165b. If Alive: how old is she now (yrs.)?
select_one choices_SECTION_9_Q181	Q181	166a. Is your father alive?
integer	Q181_a	166b. If Alive: how old is he now (yrs.)?
select_one choices_SECTION_9_Q182	Q182	167. If parents are alive: are they now living together?
select_one choices_SECTION_9_Q183	Q183	168a. Are you and your spouse living with your parents now?
integer	Q183_a	168b. If Yes, For how long now? _______ yrs
select_one choices_SECTION_9_Q183	Q183_b	168c. If No: have you ever lived with your parents after you were married?
select_one choices_SECTION_9_Q184	Q184	169a. If you (couple) ever lived with your parents, did you share same meals?
text	Q184_a	169b. If you (couple) lived with your parents, who prepared the meals?
select_one choices_SECTION_9_Q185	Q185	170. Did you ever discuss with your parents how many children you want to have?
select_one choices_SECTION_9_Q186	Q186	171. Did your parents own land?
select_one choices_SECTION_9_Q187	Q187	172. Would you describe the place where your parents live/lived most of the time as urban, semi-urban or rural?
select_multiple choices_SECTION_9_Q188	Q188	173. What was the occupation of your mother?
select_multiple choices_SECTION_9_Q189	Q189	174. What was the occupation of your father?
select_multiple choices_SECTION_9_Q190	Q190	175. As much as you know, how many meals a day did your mother usually eat?
select_one choices_SECTION_9_Q191	Q191	176. As much as you know, how many meals a day did your father usually eat?
begin group	Q192	177. As much as you know, what type of food did your parents usually eat at home?
select_one choices_SECTION_9_Q192a	Q192a	177a. NSIMA
select_one choices_SECTION_9_Q192a	Q192b	177b. BREAD
select_one choices_SECTION_9_Q192a	Q192c	177c. RICE
select_one choices_SECTION_9_Q192a	Q192d	177d. MEAT
select_one choices_SECTION_9_Q192a	Q192e	177e. CHICKEN
select_one choices_SECTION_9_Q192a	Q192f	177f. VEGETABLES
select_one choices_SECTION_9_Q192a	Q192g	177g. FRUITS
select_one choices_SECTION_9_Q192a	Q192h	177h. MILK
select_one choices_SECTION_9_Q192a	Q192i	177i. NUTS/BEANS
end group
select_one choices_SECTION_9_Q193	Q193	178. Did your mother smoke tobacco?
select_one choices_SECTION_9_Q194	Q194	179. Did your father smoke tobacco?
select_one choices_SECTION_9_Q195	Q195	180. This question is about you: How many meals a day do you usually eat?
begin group	Q196	181. What type of food do you usually eat at home?
select_one choices_SECTION_9_Q196a	Q196a	181a. NSIMA
select_one choices_SECTION_9_Q196a	Q196b	181b. BREAD
select_one choices_SECTION_9_Q196a	Q196c	181c. RICE
select_one choices_SECTION_9_Q196a	Q196d	181d. MEAT
select_one choices_SECTION_9_Q196a	Q196e	181e. CHICKEN
select_one choices_SECTION_9_Q196a	Q196f	181f. VEGETABLES
select_one choices_SECTION_9_Q196a	Q196g	181g. FRUITS
select_one choices_SECTION_9_Q196a	Q196h	181h. MILK
select_one choices_SECTION_9_Q196a	Q196i	181i. NUTS/BEANS
