# Supplementary material for: Intimate partner violence and excess fertility among women of reproductive age in Malawi
Source: PLoS One. 2024 Jan 26;19(1):e0297959. doi: 10.1371/journal.pone.0297959 (PMC10817113; doi:10.1371/journal.pone.0297959)
Supplement: S3 File — (XLSX) [file pone.0297959.s003.xlsx]

## Sheet: Sheet1
study_id	identification-doi	identification-cluster_number	identification-hh_number	JHP_hh_number	link_id	identificationline_number	section_1q1	section_1q1a	section_1q2	section_1q3	section_1q4a	section_1q4b	section_1q5	section_1q6	section_1q7	section_1q8	section_1q9	section_1q10	section_1q11	section_1q12	section_1q13	section_1q14	section_1q15	section_1q16	section_1q17	section_1q18	section_1q19	section_1q20	section_1q20a	section_1q21	section2q22	section2q23	section2q24a	section2q24b	section2q25	section2q26a	section2q26b	section2q27	section2q28a	section2q28b	section2q29	section2q30	section2q31_a	section2q31_b	section2q32	section2q33_a	section2q33_b	section2q34	section2q35_a
151-M	2021-08-12	21	103	21	21-103-21	1	95				11	43	28	1	2	4	3	1	3	1	1	2	1	1	2	5	5	98		2	1	2						2	0	0					1	2		1	Lolana
153-M	2021-08-16	21	108	22	21-108-22	1	1	16	2	3	3	41	31	1	1	8	1	1	2	1	1	2	2			6	5	1	7	2	1	1	1	0	2			2	0	0
553-M	2021-08-12	21	113	23	21-113-23	1	1	7	3	3	6	36	36	1	1	5	3	3	3	1	1	2	2			5	6	1	1	2	1	1	1	0	2			2	0	0				30	1		5	2
342-M	2021-08-12	21	118	24	21-118-24	1	1	3	3	3	8	29	42	1	1	5	2	1	3	1	1	2	2			5	3	98		2	1	1	1	1	1	2	0	1	2	1	1	2	19		1	1		1	Clara
451-M	2021-08-12	21	123	25	21-123-25	1	1	8	3	3	9	30	42	1	2	3	3	3	3	2						4	1	98		2	1	1	1	1	2			1	0	1	1	1	31		1	4		2
345-M	2021-08-13	21	128	26	21-128-26	1	95				8	38	35	1	2	3	3	1	3	1	2	2	2			6	5	98		2	1	1	4	0	1	1	1	2	0	0					1	3		2
263-M	2021-08-16	21	13	3	21-13-3	1	1	21	3	3	8	30	41	1	1	7	2	1	2	1	1	2	2			1	5	1	6	2	1	1	0	3	1	0	5	2	0	0	1	2	21		1	7		2
347-M	2021-08-13	21	133	27	21-133-27	1	1	3	3	3	6	48	23	1	1	6	3	3	3	1	1	2	2			5	1	98		2	1	1	0	1	2			2	0	0				22
658-M	2021-08-12	21	138	28	21-138-28	1	1	15	3	3	3	44	29	1	1	8	3	1	3	2						1	5	98		2	1	1	1	1	2			2	0	0	3			0	1	18	0	1	Imran Jumbe
965-M	2021-08-12	21	143	29	21-143-29	1	1	0	3	3	12	42	29	1	1	6	3	1	3	1	1	2	2			5	9	1	1	2	1	1	1	2	2			2	0	0	1	1	21	0	1	1	0	1	Grolia
449-M	2021-08-12	21	148	30	21-148-30	1	95				12	27	43	1	1	6	3	3	3	1	1	1	2			5	8	98		2	1	1	3	2	1	2	2	1	1	0	1	2	22		1	5		2
852-M	2021-08-12	21	153	31	21-153-31	1	1	7	2	3	2	24	48	1	1	1	3	3	3	1	1	1	2			1	8	98		2	1	1	3	2	1		1	1	0	1	1	2	29		1	11		2
452-M	2021-08-13	21	158	32	21-158-32	1	1	4	3	3	7	42	30	1	1	8	3	1	3	2						6	5	98		2	1	1	0	1	1	1	0	2	0	0	1	2	25		1	2		1	Zainabu
855-M	2021-08-13	21	163	33	21-163-33	1	95				2	48	24	1	1	7	3	1	3	2						5	5	1	2	2	1	1	1	1	2			2	0	0	3				1	9		1	Chisomo
854-M	2021-08-13	21	168	34	21-168-34	1	1	11	3	3	98	43	29	1	1	3	3	3	3	2						7	3	98		2	1	1	2	0	1	0	1	2	0	0	1	2	20		1	11		1	Gift
850-M	2021-08-12	21	173	35	21-173-35	1	1	5	3	3	10	50	21	1	2	1	3	1	3	1	2	2	2			5	8	98		2	1	1	0	1	2			2	0	0	3			19	1		3	2
756-M	2021-08-13	21	178	36	21-178-36	1	95				6	32	40	1	2	2	3	3	3	1	1	2	2			1	1	98		2	1	1	0	2	1	0	1	2	0	0	1	2	18		1	0	0	2
660-M	2021-08-13	21	18	4	21-18-4	1	95				9	44	28	1	2	4	3	2	3	1	2	2	2			1	9	98		2	1	1	1	1	2			2	0	0	3			0	1	2	0	1	Alexander Sinclair
752-M	2021-08-12	21	183	37	21-183-37	1	1	19	3	3	6	37	35	1	1	2	3	1	3	1	1	2	2			1	1	98		2	1	1	1	3	1	1	1	1	1	0	1	2	21	0	1	2		1	BERTHA
256-M	2021-08-12	21	188	38	21-188-38	1	95				98	45	25	1	1	7	3	1	3	2						1	8	1	1	2	2							2	0	0
963-M	2021-08-12	21	193	39	21-193-39	1	1	35	3	3	7	24	48	1	2	3	3	1	3	1	1	2	1	2		5	3	98		2	1	1	3	1	1	1	1	1	1	1	1	2	18		1	7	0	2
966-M	2021-08-13	21	198	40	21-198-40	1	1	50	3	3	11	15	56	1	3	3	3	1	3	1	1	1	1	1	1	4	8	98		2	1	1	0	2	1	1	2	2	0	0	1	2	24	0	1	8	0	2
859-M	2021-08-17	21	23	5	21-23-5	1	95				6	24	48	1	2	3	2	2	3	1	1	1	1	1	3	1	8	1	14	2	1	1	4	1	2			2	0	0	1	1	25		1	2		1	Righteous
555-M	2021-08-13	21	28	6	21-28-6	1	95				12	19	51	1	1	8	1	1	3	1	1	2	2			6	5	98		2	1	1	4	0	2			1	1	2	1	2	32		1	12		2
557-M	2021-08-13	21	3	1	21-3-1	1	96				5	33	33	1	1	2	3	3	3	1	1	2	2			2	3	1	21	2	1	1	0	2	1	0	2	1	0	1	1	2	20		1	7		2
260-M	2021-08-13	21	33	7	21-33-7	1	95				7	50	22	1	1	8	3	1	3	2						2	1	98		2	2							2	0	0	3
456-M	2021-08-16	21	38	8	21-38-8	1	95				6	42	30	1	1	5	1	3	3	2						5	5	98		1	1	1	1	1	1	1	0	2	0	0	1	2	25		1	3		2
757-M	2021-08-16	21	43	9	21-43-9	1	1	5	3	3	8	34	38	1	2	2	3	1	3	1	1	2	2			5	8	98		2	1	1	1	2	2			2	0	0	1	1	29	0	1	2	0	1	FRANK
664-M	2021-08-16	21	48	10	21-48-10	1	95				3	15	54	1	2	4	3	2	3	1	2	2	2			5	5	98		2	1	1	1	5	1	0	2	1	1	0	3			0	1	2	0	1	Veronica Likwakwa
348-M	2021-08-13	21	53	11	21-53-11	1	1	17	3	3	7	34	41	1	1	6	2	3	3	1	2	2	2			6	5	98		2	1	1	2	1	2			2	0	0					1	6		2
969-M	2021-08-16	21	58	12	21-58-12	1	1	7	3	2	12	34	37	1	1	8	3	1	3	2						2	1	98		1	1	1	2	1	2			2	0	0	1	1	26	0	1	3	0	2
559-M	2021-08-16	21	63	13	21-63-13	1	95				8	7	21	1	2	2	3	1	1	1	1	2	2			5	5	1	2	2	1	1	1	1	1	0	1	1	0	1	1	2	19		1	2		1	Natasha Jimu
971-M	2021-08-16	21	68	14	21-68-14	1	1	51	3	3	2	21	51	1	1	6	3	3	3	2						5	1	98		2	1	1	3	0	1	0	2	1	1	0	1	2	28	0	1	2	0	1	Kondwani
857-M	2021-08-16	21	73	15	21-73-15	1	1	0	3	3	2	28	44	1	1	6	3	1	1	2						5	8	98		2	1	1	0	0	1	3	2	2	0	1	1	1	16		1	5		2
663-M	2021-08-13	21	78	16	21-78-16	1	1	1	3	3	12	39	33	1	2	4	3	2	3	1	1	2	2			2	6	98		2	2							2	0	0	3			0	2
755-M	2021-08-13	21	8	2	21-8-2	1	1	20	3	3	7	39	45	1	1	8	3	1	3	1	1	2	2			5	8	98		2	1	1	3	3	2			2	0	0	1	1	28	0	1	2	0	1	WILSON MAKOTO
349-M	2021-08-16	21	83	17	21-83-17	1	1	17	3	3	1	36	36	1	2	2	3	3	3	2						5	5	1	90	1	1	1	0	3	2			2	0	0					1	7		2
551-M	2021-08-12	21	88	18	21-88-18	1	1	8	3	3	9	46	24	1	2	3	1	1	1	2						5	1	98		2	1	1	1	1	2			2	0	0					1	2		1	Cospasie Chilongo
258-M	2021-08-12	21	93	19	21-93-19	1	1	8	3	3	3	41	30	1	1	8	2	2	3	2						6	5	1	1	2	1	1	1	1	2			2	0	0	1	1	24		1	2		2
150-M	2021-08-12	21	98	20	21-98-20	1	1	4	3	3	1	45	27	1	1	6	3	1	3	2						6	5	98		2	1	1	1	1	1	0	1	2	0	0
467-M	2021-08-23	24	10	2	24-10-2	1	95				7	38	34	1	1	5	3	1	3	1	2	2	2			4	8	1	7	2	1	1	2	1	1	0	1	1	1	1	1	2	21		1	4		2
572-M	2021-08-23	24	100	13	24-100-13	1	95				12	52	19	1	2	1	3	3	3	1	2	2	2			1	1	98		2	1	1	0	1	2			2	0	0				19	1		1	1
570-M	2021-08-23	24	106	14	24-106-14	1	96				6	45	26	1	1	6	3	3	3	2						5	8	98		2	1	1	0	2	2			2	0	0					1	1		1	Yasinta Masamba
167-M	2021-08-23	24	112	15	24-112-15	1	1	29	3	3	11	23	48	1	1	6	3	1	3	1	1	2	2			5	3	98		2	1	1	1	3	1	1	1	1	1	1	1	1	20		1	13		2
361-M	2021-08-24	24	124	16	24-124-16	1	1	7	2	3	11	30	42	1	1	7	2	1	3	1	1	2	2			6	5	98		2	1	1	2	0	1	1	1	2	0	0					1			1	Mustafa
987-M	2021-08-23	24	130	17	24-130-17	1	95				3	47	25	1	2	4	3	1	3	1	1	2	2			4	5	98		2	1	1	1	0	2			2	0	0				23	1		2	1
360-M	2021-08-23	24	136	18	24-136-18	1	1	3	2	3	2	48	24	1	2	4	3	1	3	1	1	2	2			5	3	98		2	2							2	0	0					2
996-M	2021-08-23	24	139	35	24-139-35	1	1	2	3	3	6	43	29	1	1	3	3	3	3	2						1	3	98		2	1	2						2	0	0	1	1		9	1		9	2
581-M	2021-08-24	24	14	39	24-14-39	1	1	18	2	2	1	50	21	1	1	5	3	3	3	2						5	8	1	1	2	1	1	1	1	1	1	0	2	0	0	1	2	16		1	1		1	Edwin
772-M	2021-08-24	24	142	19	24-142-19	1	95				3	44	27	1	1	7	3	1	1	2						6	8	1	24	2	1	1		1	1	0	2	2	0	0				20	1	11		1	STELLA
692-M	2021-08-24	24	144	36	24-144-36	1	1	2	3	3	9	31	41	1	2	2	3	1	3	1	2	2	2			4	3	98		2	1	1	0	1	1	0	1	1	1	0	3			0	1	15	0	2
169-M	2021-08-24	24	148	20	24-148-20	1	95				98	31	41	2			3	1	3	2						5	8	98		2	1	1	3	5	2			2	0	0					1	2		1	Rex Snoden
575-M	2021-08-24	24	154	21	24-154-21	1	1	2	3	3	9	24	46	1	1	4	3	3	3	1	1	2	2			5	3	98		2	1	2						2	0	0					1	3		2
768-M	2021-08-23	24	16	3	24-16-3	1	96				7	47	24	1	1	5	3	1	3	1	1	2	2			4	8	98		2	1	1	1	0	1	0	1	2	0	0	1	2	15	0	1	7		2
875-M	2021-08-24	24	166	22	24-166-22	1	1	10	3	2	8	11	61	1	1	8	3	1	3	1	1	2	2			5	8	1	2	2	1	1	1	0	1	0	1	2	0	0	3				1	30		2
872-M	2021-08-23	24	172	23	24-172-23	1	95				6	23	49	1	1	3	3	1	3	1	2	1	2			5	8	98		2	1	1	1	2	1	3	1	2	0	0	1	2	28		1	3		2
269-M	2021-08-23	24	178	24	24-178-24	1	1	12	3	3	7	29	32	1	2	3	1	1	3	1	1	2	2			5	3	98		2	1	1	2	2	2			2	0	0	1	1	30		1	2		1	Yankho Mangani
877-M	2021-08-25	24	184	25	24-184-25	1	1	27	3	3	5	22	50	1	1	8	3	3	3	1	1	2	2			6	5	1	104	1	1	1	2	2	1	1	0	2	0	0	1	2	25		1	9		2
576-M	2021-08-24	24	190	26	24-190-26	1	96				3	51	21	1	1	8	3	3	1	1	1	2	2			5	3	98		2	1	1	2	0	2			2	0	0					1	1		1	David Justine
989-M	2021-08-24	24	196	27	24-196-27	1	1	20	2	3	1	46	26	1	2	4	3	1	3	1	1	2	1	1	1	2	8	98		2	1	1	1	0	2			2	0	0				26	1		1	1
991-M	2021-08-25	24	202	28	24-202-28	1	1	12	3	3	3	48	24	1	2	4	3	1	3	2						2	8	98		2	1	1	1	1	2			2	0	0	1	1	21		1	1		1	Innocesia
170- M	2021-08-24	24	214	29	24-214-29	1	95				1	50	22	1	1	8	3	3	3	1	2	2	1	1	1	4	1	1	7	2	1	1			1	1	0	2	0	0					1		2	1
359-M	2021-08-23	24	22	4	24-22-4	1	1	11	3	3	98	42	32	1	2	1	2	1	3	1	1	2	2			2	3	98		2	1	1	1	1	1	1	0	2	0	0					1	6		2
367-M	2021-08-30	24	220	30	24-220-30	1	95				2	49	23	1	2	4	3	1	3	2						2	8	98		2	1	1	0	1	2			2	0	0
685-M	2021-08-24	24	226	31	24-226-31	1	1	27	3	3	7	41	31	1	2	4	3	2	3	1	1	2	1	1	1	2	5	1	9	2	1	1	1	1	2			2	0	0	3			0	1	1	0	1	Timothy Kaponda
363-M	2021-08-24	24	232	32	24-232-32	1	1	5	3	3	5	27	45	1	2	4	1	1	2	1	1	1	1	1	1	5	3	98		2	1	1	5	1	2			1	0	1	1	1	21		1	1		1	Thato
472-M	2021-08-24	24	238	33	24-238-33	1	95				1	48	24	1	2	2	3	1	1	2						5	8	1	7	2	1	1	1	0	2			2	0	0	2			23	1		1	1
997-M	2021-08-23	24	24	37	24-24-37	1	1	1	3	3	4	26	46	1	1	2	3	1	3	1	1	2	2			5	3	98		2	1	1	2	2	1	3	3	1	2	0	1	2	19		1	3		2
175-M	2021-08-24	24	24	40	24-24-40	1	95				11	7	54	1	1	6	3	1	3	1	1	2	2			5	8	98		2	1	1	0	0	1	2	2	2	0	0	1	2	24	24	1	24	0	2
271-M	2021-08-24	24	28	5	24-28-5	1	1	21	3	3	3	39	34	1	1	7	3	1	3	1	1	2	2			4	1	1	48	2	1	1	1	0	1	0	1	2	0	0	1	2	28		1	3		2
469-M	2021-08-23	24	34	6	24-34-6	1	1	6	3	3	6	48	24	1	1	5	3	3	3	1	2	2	1	1	2	2	3	98		2	1	1	0	1	2			2	0	0	2			20	1		3	2
357-M	2021-08-23	24	4	1	24-4-1	1	1	9	2	3	98	98	41	1	1	7	3	3	3	2						5	5	98		2	1	1	1	1	2			2	0	0					1	2		1	Loveness
985-M	2021-08-23	24	40	7	24-40-7	1	1	8	3	2	6	32	40	1	1	1	3	1	3	2						1	8	1	3	2	1	1	2	3	1	1	4	1	1	1	1	2	20		1	1		1	Kennedy
174-M	2021-08-24	24	5	38	24-5-38	1	1	7	3	2	12	34	37	1	1	8	3	1	3	2						2	1	98		1	1	1	2	1	2			2	0	0	1	1	26	0	1	3	0	2
681-M	2021-08-23	24	52	8	24-52-8	1	1	15	3	3	98	29	43	1	1	1	3	3	3	1	1	2	2			5	8	98		2	1	1	4	3	2			1	1	0	3			0	1	2	0	1	Aida masiye
267-M	2021-08-23	24	58	9	24-58-9	1	1	20	2	3	9	33	38	1	1	7	3	1	1	1	1	2	2			5	3	98		2	1	1	1	2	1	1	1	2	0	0	1	2	25		1	2		1	Sinthiya Sinyanya
871-M	2021-08-23	24	70	10	24-70-10	1	1	5	1	2	6	44	28	1	1	8	3	1	3	2						6	5	98		2	1	1	1	1	2			2	0	0	3				1	2		1	Promise
104/M	2021-08-24	24	787	34	24-787-34	1	1	23	3	3	2	9	63	1	1	8	3	3	3	2						5	8	98		2	1	1	2	2	1	1	2	1	1	0	1	2	22		1	14		2
682-M	2021-08-23	24	88	11	24-88-11	1	1	25	3	3	12	27	42	1	1	8	3	3	3	1	1	2	2			1	8	98		2	1	1	2	2	1	1	1	2	0	0	3			0	1	6	0	2
165- M	2021-08-23	24	94	12	24-94-12	1	1	5	2	2	3	44	23	1	2	3	2	1	2	1	1	2	1	1	2	1	8	1	30	1	1	1	0	1	1	1	0	2	0	0					1	3		2
705-M	2021-08-25	27	105	26	27-105-26	1	95				98	22	50	1	1	4	1	1	1	1	1	2	2			5	8	1	124	1	1	1	2	1	1	0	1	1	0	1	1	2	23	0	1	15	0	2
254-M	2021-08-27	27	107	39	27-107-39	1	95				98	39	34	1	1	2	3	1	1	2						5	8	98		2	1	1	3	4	1	2	0	2	0	0	1	2	22		1	4		2
993-M	2021-08-26	27	11	3	27-11-3	1	95				1	30	42	1	1	3	3	1	1	1	2	2	2			4	1	98		2	1	1	1	2	2			1	0	2	1	1	21		1	14		2
172-N	2021-08-26	27	111	13	27-111-13	1	95				98	98	32	1	1	3	3	1	3	1	1	2	2			5	1	98		2	1	1	2	1	2			2	0	0					1	3		2
994-M	2021-08-26	27	115	14	27-115-14	1	1	26	3	3	3	23	49	1	1	2	3	1	3	1	1	2	2			4	3	98		2	1	1	0	1	1	3	4	2	0	3	1	2	19		1	13		2
687-M	2021-08-25	27	118	22	27-118-22	1	1	32	3	3	98	34	33	1	1	5	3	3	3	2						6	5	1	7	1	1	1	3	0	2			1	1	0	3			0	1	2	0	1	Brian Byson
253-M	2021-08-27	27	119	40	27-119-40	1	1	1	2	3	1	39	32	1	2	4	1	1	1	1	1	1	2			5	4	98		2	1	1	1	1	2			2	0	0	1	1	27		1	2		1	Mayamiko Mussa
655-M	2021-08-27	27	123	41	27-123-41	1	1	1	2	3	5	41	31	1	3	2	1	1	1	1	1	2	1	1	2	2	1	1	5	2	1	1	2	0	2			2	0	0	3			26	1	1	0	1	Denis Loyidi
688-M	2021-08-26	27	127	15	27-127-15	1	1	27	3	3	5	44	30	1	1	6	3	2	3	1	2	2	2			5	9	98		2	1	1	1	1	1	0	0	1	1	0	1	1	23	0	1	1	0	1	Erick James
146-M	2021-08-27	27	131	42	27-131-42	1	95				6	41	31	1	1	5	3	1	3	1	1	2	2			5	1	98		2	1	1	2	2	2			2	0	0
448-M	2021-08-11	27	133	25	27-133-25	1	1	20	3	3	12	34	38	1	1	8	3	1	1	1	2	2	2			5	1	98		2	1	1	2	0	2			2	0	0	1	1	24		1	8		2
447-M	2021-08-30	27	135	43	27-135-43	1	1	10	2	3	6	36	36	1	3	4	1	1	1	1	1	1	1	1	1	4	1	98		2	1	1	1	2	2			2	0	0	1	1	28		1	4		2
750-M	2021-08-27	27	139	44	27-139-44	1	1	15	3	3	4	34	38	1	1	8	1	3	1	1	1	2	1	1	1	5	2	98		2	1	1	2	1	2			2	0	0	1	1	24		1	3		2
446-M	2021-08-27	27	143	45	27-143-45	1	95				6	48	24	1	1	8	3	3	1	1	1	2	2			2	3	98		2	1	1	1	1	1	0	1	2	0	0	1	2	15		1			1	Jessey
749-M	2021-08-27	27	147	46	27-147-46	1	95				12	46	26	1	2	4	1	1	1	1	2	1	1	2		4	8	1	7	2	2							2	1	0	1	1		23	1		3	2
339-M	2021-08-27	27	15	27	27-15-27	1	95				7	44	28	1	2	1	2	1	2	1	1	2	1	1	1	5	8	98		2	2							2	0	0
960-M	2021-08-27	27	151	47	27-151-47	1	1	3	3	3	8	47	25	1	2	3	3	1	3	1	1	2	2			2	3	98		2	2							2	0	0	3			0	2
582-M	2021-08-26	27	152	50	27-152-50	1	1	5	3	3	6	35	35	1	1	7	3	1	3	2						1	3	98		2	1	1	2	0	1	0	2	2	0	0					1	2		1	Oscar Ngongolo
690-M	2021-08-27	27	155	16	27-155-16	1	1	25	1	2	12	43	27	1	1	8	3	1	3	1	1	2	2			1	3	98		2	1	1	1	0	2			2	0	0	3			0	1	1	0	1	Christian Dafren
748-M	2021-08-27	27	159	48	27-159-48	1	96				3	47	25	1	2	4	3	1	3	1	1	2	1	1	1	4	8	98		1	1	1	1	0	2			1	1	0	1	1		24	1		11	1
992-M	2021-08-26	27	169	17	27-169-17	1	1	7	3	3	6	39	32	1	1	8	3	1	1	1	1	2	2			6	5	98		2	1	1	2	0	2			2	0	0	1	1	23		1	4		2
578-M	2021-08-26	27	19	4	27-19-4	1	95				3	20	51	1	1	7	3	3	3	1	1	2	2			5	5	1	7	2	1	1	2	4	1	1	0	2	0	1	1	1	18		1	15		2
775-M	2021-08-25	27	208	23	27-208-23	1	1	5	2	3	8	48	24	1	1	8	3	3	3	2						2	3	98		2	1	1	0	1	2			2	0	0	2		21		1		3	2
276-M	2021-08-26	27	23	5	27-23-5	1	1	22	3	3	98	32	40	1	1	5	3	1	3	1	1	2	2			4	5	98		2	1	1	2	1	1	0	2	2	0	0	1	2	19		1	7		2
315	2021-07-05	27	254	24	27-254-24	1	1	2	2	3	5	38	34	1	3	3	1	1	2	1	1	1	1	1	1	5	1	98		2	1	1	1	2	2			2	0	0	1	1	24		1	1		1	Truth
366-M	2021-08-26	27	27	6	27-27-6	1	1	15	3	3	98	34	38	1	1	6	3	1	3	1	1	2	2			1	5	98		2	1	1	2	2	2			2	0	0					1	1		1	Foster
365-M	2021-08-26	27	3	1	27-3-1	1	1	3	3	3	98	29	43	1	1	1	3	3	3	2						5	1	98		2	2							2	0	0	3				2
275-M	2021-08-26	27	31	7	27-31-7	1	1	4	2	3	98	44	28	1	1	4	3	1	3	2						6	5	98		2	1	1	0	2	1	2	0	2	0	0	1	2			1	1		1	Patuma Jimu
689-M	2021-08-26	27	35	8	27-35-8	1	1	2	3	2	6	49	23	1	1	7	3	1	3	1	1	2	2			4	1	98		2	1	2						2	0	0	3			19	1	0	2	1	0
579-M	2021-08-26	27	39	9	27-39-9	1	1	3	3	3	98	34	38	1	1	4	3	3	3	2						4	3	98		2	1	1	0	1	1	0	2	2	0	0					1	1		1	Patricia
548-M	2021-08-27	27	43	28	27-43-28	1	95				9	45	26	1	2	4	3	1	1	1	1	2	1	2		2	8	98		2	1	1	1	0	1	1	2	1	0	1	1	2	19		1	1		1	Laurent Manja
577-M	2021-08-25	27	46	18	27-46-18	1	96				8	48	24	1	1	4	3	3	1	2						1	1	98		2	1	1	0	1	1	1	0	2	0	0					1	1		1	Rashid Vincent
653-M	2021-08-27	27	47	29	27-47-29	1	95				8	42	28	1	1	8	2	2	2	2						5	8	1	1	1	1	1	1	1	1	1	1	2	0	0	3			0	1	2	0	1	Marriam Kamwendo
962-M	2021-08-27	27	51	30	27-51-30	1	1	3	3	3	6	31	41	1	2	4	3	1	3	1	1	2	2			2	5	98		2	1	1	0	1	1	1	2	2	0	0	1	2	25	0	1	2	0	1	Winnie
550-M	2021-08-27	27	55	31	27-55-31	1	1	20	3	2	9	49	22	1	2	3	1	1	1	1	1	2	1	1	1	1	5	1	2	2	1	1	0	1	2			2	0	0				20	1		2	1
654-M	2021-08-27	27	59	32	27-59-32	1	1	2	3	3	1	47	25	1	1	7	3	1	3	1	2	2	2			3	3	98		2	1	1	2	1	1	1	0	2	0	0	3			0	1	2	0	1	Trevor Henry
255-M	2021-08-27	27	63	33	27-63-33	1	1	21	2	3	10	22	49	1	2	4	2	1	1	1	1	2	2			4	5	1	24	2	1	1	2	2	1	1	0	2	0	0	1	2	23		1	5		2
171-M	2021-08-25	27	64	19	27-64-19	1	95				8	50	22	1	2	2	2	1	3	1	1	2	2			6	5	98		2	1	1	1	0	2			2	0	0					1		2	1
147-M	2021-08-27	27	67	49	27-67-49	1	95				11	41	30	1	1	7	3	1	1	1	1	2	1	2		2	3	1	21	2	1	1	1	0	1	0	1	2	0	0
776-M	2021-08-26	27	7	2	27-7-2	1	95				1	26	46	1	1	2	3	3	3	1	1	2	2			8	8	98		2	1	2						1	0	1	1	1	23		1	3		2
549-M	2021-08-27	27	71	34	27-71-34	1	95				6	41	31	1	2	2	3	1	3	1	2	2	2			2	5	98		2	2							2	0	0
878-M	2021-08-26	27	75	10	27-75-10	1	1	2	3	3	10	43	29	1	2	2	3	2	3	1	1	2	1	2		2	5	1	30	1	1	1	1	1	2			2	0	0					1	6		2
274-M	2021-08-25	27	76	20	27-76-20	1	95				12	46	26	1	2	2	3	2	3	2						4	8	98		2	1	1	0	0	1	1	0	2	0	0	1	1		18	1		8	2
340-M	2021-08-27	27	79	35	27-79-35	1	1	1	1	3	12	41	31	1	3	0	2	1	2	1	1	2	1	1	1	1	3	1	20	1	1	2						2	0	0					1	3		2
364-M	2021-08-25	27	82	21	27-82-21	1	1	0	3	3	3	39	35	1	2	4	1	1	3	1	1	1	2			2	3	98		2	1	2						2	0	0	1	2			1	7		2
656-M	2021-08-27	27	83	36	27-83-36	1	1	3	3	3	7	31	41	1	2	1	3	2	3	1	2	2	2			6	5	98		2	1	1	4	0	2			1	1	0	3			0	1	12	0	2
777-M	2021-08-26	27	87	11	27-87-11	1	1	1	3	3	5	42	30	1	2	1	3	3	3	2						2	8	98		2	2							2	0	0				0	2
961-M	2021-08-27	27	91	37	27-91-37	1	1	38	3	3	6	29	43	1	2	2	3	1	1	1	1	2	2			5	1	98		2	1	1	1	2	1	1	1	2	0	0	1	2	20	0	1	11	0	2
173-M	2021-08-26	27	95	12	27-95-12	1	95				6	17	55	1	1	6	2	3	3	1	2	2	2			5	8	98		2	1	1	2	1	1	1	2	1	1	0	1	2	32		1	8		2
849-M	2021-08-27	27	99	38	27-99-38	1	1	14	3	3	1	26	46	1	2	4	3	1	1	1	1	1	2			5	8	1	3	2	1	1	3	1	1	2	0	2	0	0	1	2	21		1	4		2
434-M	2021-08-03	29	101	13	29-101-13	1	95				11	36	36	1	1	5	3	3	3	2						5	8	1	1	2	1	1	3	1	2			2	0	0	1	1	25		1	1		1	Chembekezo
433-M	2021-08-02	29	109	14	29-109-14	1	1	18	2	2	1	50	21	1	1	5	3	3	3	2						5	8	1	1	2	1	1	1	1	1	1	0	2	0	0	1	2	16		1	1		1	Edwin
641-M	2021-08-04	29	117	15	29-117-15	1	1	6	3	3	1	45	27	1	1	8	3	3	3	2						5	3	98		2	1	1	0	2	2			2	0	0	3			0	1	6	0	2
937-M	2021-08-02	29	125	16	29-125-16	1	1	21	3	3	1	33	39	1	1	5	3	1	1	1	1	2	2			5	5	98		2	1	1	2	2	1	0	1	2	0	0				21	1	4	0	2
637-M	2021-08-02	29	13	2	29-13-2	1	1	16	3	3	10	31	26	1	2	2	3	1	3	1	1	2	2			5	3	1	14	2	1	1	0	2	2			2	0	0	3			0	1	3	0	2
735-M	2021-08-02	29	133	17	29-133-17	1	1	6	3	3	7	38	34	1	2	3	1	1	3	1	1	2	2			4	1	98		1	1	1	1	2	2			2	0	0	1	1	26		1	1		1	HASSAN
636-M	2021-08-02	29	141	18	29-141-18	1	1	21	3	3	9	25	42	1	1	7	3	3	3	1	2	2	2			5	1	98		2	1	1	4	1	1	0	1	2	0	0	3			0	1	4	0	2
938-M	2021-08-02	29	149	19	29-149-19	1	1	52	3	3	2	20	52	1	1	3	3	3	3	2						5	5	98		2	1	1	4	1	1	0	3	2	0	0				0	1	3	0	2
035-M	2021-08-02	29	157	20	29-157-20	1	95				1	33	38	1	2	3	3	1	3	1	2	2	2			5	8	98		2	2							2	0	0					1	11		2
129-M	2021-08-02	29	165	21	29-165-21	1	1	12	2	3	2	29	36	1	2	1	3	1	3	2						5	1	98		2	1	1	1	2	2			2	0	0
831-M	2021-08-02	29	173	22	29-173-22	1	95				98	42	30	1	1	3	3	1	3	1	2	2	2			8	1	98		2	1	1	3	0	2			2	0	0	1	1	18		1	5		2
836-M	2021-08-04	29	181	23	29-181-23	1	95				6	43	29	1	1	8	3	1	3	1	1	2	1	1	2	8	8	98		2	1	1	0	1	2			2	0	0	2		0	28	1	0	1	1	NA
537-M	2021-08-03	29	189	24	29-189-24	1	1	15	2	3	7	37	34	1	2	4	1	3	3	1	1	2	2			6	8	98		2	1	1	1	1	2			2	0	0	1	1	20		1	10		2
037-M	2021-08-03	29	197	25	29-197-25	1	1	19	3	3	12	35	37	1	1	8	3	1	2	1	1	2	1	1	2	5	8	98		2	2							2	0	0					1	7		2
131- M	2021-08-02	29	205	26	29-205-26	1	95				6	51	21	1	1	3	3	3	3	2						5	1	98		2	1	1	2	1	2			2	0	0
235-M	2021-08-02	29	21	3	29-21-3	1	1	35	2	3	11	19	53	1	1	3	3	2	3	2						5	1	98		2	1	1	0	1	1	2	5	2	0	0	1	2	21		1	14
940-M	2021-08-02	29	213	27	29-213-27	1	1	0	3	3	6	50	21	1	1	7	3	3	3	2						5	5	98		2	1	1	1	0	2			2	0	0				20	1	0	1	1	N/A
327-M	2021-08-03	29	221	28	29-221-28	1	95				98	98		1	1	4	1	1	3	1	1	1	2			5	8	98		2	1	1	1	1	1	2	2	2	0	0					1	15		2
941-M	2021-08-03	29	229	29	29-229-29	1	1	51	3	3	1	22	50	1	1	4	3	1	3	1	1	2	2			5	5	98		2	1	1	4	1	1	0	4	2	0	0				0	1	10	10	2
240-M	2021-08-03	29	237	30	29-237-30	1	95				1	98	32	1	1	4	3	2	3	2						5	5	1	3	2	1	1	4	0	2			2	0	0	1	1	18		1	6
136-M	2021-08-04	29	245	31	29-245-31	1	95				2	41	31	1	1	3	3	2	3	2						5	1	98		2	1	1	1	1	2			2	3	0
134-M	2021-08-03	29	253	32	29-253-32	1	95				10	31	40	1	1	5	3	3	3	2						5	5	1	12	2	1	1	2	1	1	0	2	2	0	0
945-M	2021-08-04	29	261	33	29-261-33	1	1	37	3	3	1	35	37	1	2	3	1	1	3	1	1	2	2			5	8	98		2	1	1	2	2	2			2	0	0	1	1	31	0	1	5	0	2
132-M	2021-08-03	29	269	34	29-269-34	1	95				5	25	47	1	1	7	3	3	3	2						5	8	98		2	1	1	3	1	2			2	0	0					1	6		2
044-M	2021-08-05	29	277	35	29-277-35	1	1	2	3	3	5	18	54	1	1	8	3	3	3	1	1	2	2			5	8	98		2	1	2						1	1	0	1	1	27		1	13		2
330-M	2021-08-04	29	285	36	29-285-36	1	95				2	49	24	1	2	4	3	1	3	1	1	2	2			5	8	98		2	2							2	0	0					2
038-M	2021-08-03	29	29	4	29-29-4	1	1	0	3	3	98	98	67	2			3	1	3	2						4	1	98		2	1	1	2	1	1	4	5	1	1	0	1	2	17		1	13		2
040-M	2021-08-04	29	293	37	29-293-37	1	1	1	3	3	98	15	57	1	1	3	3	1	3	1	1	2	2			5	9	98		2	1	2						2	0	0					1	15		2
437- M	2021-08-04	29	301	38	29-301-38	1	1	1	3	3	11	28	43	1	1	8	3	1	3	1	1	2	2			5	8	98		2	1	1	2	2	1	0	1	1	0	1	1	1	22		1	3		2
939-M	2021-08-02	29	309	39	29-309-39	1	1	36	3	3	2	36	36	1	1	6	3	1	3	2						5	5	98		2	1	1	3	1	2			1	0	1	1	1	17	0	1	3	0	2
737-M	2021-08-03	29	317	40	29-317-40	1	1	13	3	3	12	34	38	1	1	7	3	3	3	2						5	8	98		2	1	1	2	4	2			2	0	0	1	1	27	0	1	1	0	1	MANUEL
042-M	2021-08-04	29	37	5	29-37-5	1	1	16	3	3	6	30	42	2			3	1	3	2						1	1	98		2	1	2						2	0	0					1	14		2
237-M	2021-08-03	29	45	6	29-45-6	1	96				4	35	35	1	1	6	3	1	3	2						4	8	98		2	1	2						2	0	0	1	1	25		1		10
436-M	2021-08-03	29	5	1	29-5-1	1	1	20	3	3	6	30	42	1	2	4	3	1	3	1	1	1	1	1	2	4	1	98		2	1	1	0	1	1	1	2	2	0	0	1	2	25		1	17		2
329-M	2021-08-03	29	53	7	29-53-7	1	95				7	31	41	1	2	2	1	1	1	1	1	2	2			1	6	98		2	1	1	1	2	2			1	1	0	1	1	27		1	4		2
043-M	2021-08-05	29	61	8	29-61-8	1	1	5	3	3	1	45	27	2			3	1	3	2						4	1	98		2	2							2	0	0
541-M	2021-08-05	29	69	9	29-69-9	1	1	15	3	3	11	30	40	2			1	1	3	1	1	2	2			5	5	98		2	1	1	4	1	2			2	0	0	1	1	25		1	1		1	Brave Banda
639-M	2021-08-03	29	77	10	29-77-10	1	95				8	32	42	1	1	2	3	3	3	1	2	2	2			5	9	98		2	1	1	1	1	2			2	0	0	3			34	1	14	14	2
642-M	2021-08-04	29	85	11	29-85-11	1	1	1	3	3	8	35	36	1	1	7	3	3	3	1	2	2	2			5	3	98		2	1	1	0	3	2			2	0	0	3			0	1	2	0	1	Tapiwa Mmola
439-M	2021-08-05	29	93	12	29-93-12	1	1	30	3	3	3	33	39	1	1	7	3	1	3	1	1	1	2			5	5	1	1	2	1	1	2	0	1	3	1	2	0	0	1	2	21		1	3		2
461-M	2021-08-18	30	10	3	30-10-3	1	1	1	2	3	7	42	30	1	2	4	3	3	3	2						6	5	1	3	2	1	1	0	1	1	0	1	2	0	0	1	2	26		1	1		1	Faith
561-M	2021-08-17	30	100	17	30-100-17	1	1	1	3	3	11	15	26	1	2	1	3	1	3	1	1	2	2			5	1	98		2	1	1	1	1	2			2	0	0					1	1		1	Tania
763-M	2021-08-18	30	106	18	30-106-18	1	1	1	1	3	12	32	34	1	1	5	3	1	3	1	1	2	2			5	3	98		2	1	1	1	2	1	1	2	2	0	0	1	2	18	0	1	1		1	MANESI
765-M	2021-08-19	30	112	19	30-112-19	1	95				10	29	42	1	1	8	3	1	3	1	1	1	2			2	5	98		2	1	1	4	0	1	0	2	2	0	0	1	2	34		1	5		2
352-M	2021-08-19	30	118	20	30-118-20	1	95				11	35	37	1	2	3	2	1	3	1	1	2	2			2	5	98		2	1	1	1	0	1	2	0	2	0	0					1	7		2
675- M	2021-08-19	30	124	21	30-124-21	1	1	3	3	1	12	22	50	1	1	2	3	2	3	1	1	2	2			1	9	1	365	1	1	1	1	2	2			2	0	0	3			0	1	17	0	2
354-M	2021-08-19	30	130	22	30-130-22	1	1	0	3	3	2	36	36	1	2	3	3	1	1	1	1	2	2			4	1	1	2	2	1	1	1	1	1	1	1	2	0	0					1	0		1	Steven jr gerson
355-M	2021-08-19	30	136	23	30-136-23	1	1	0	3	3	12	49	22	1	1	5	3	1	3	1	1	2	2			5	3	98		2	1	1	0	1	2			2	0	0				22
356-M	2021-08-20	30	142	24	30-142-24	1	1	3	3	3	8	49	22	1	2	2	3	2	3	1	1	2	2			5	1	98		2	2							2	0	0	3
978-M	2021-08-19	30	148	25	30-148-25	1	1	7	3	3	4	25	47	1	2	4	3	1	1	2						4	4	98		2	1	1	1	2	1	1	0	1	1	0	1	1	35	0	1	2	0	1	Trinity
156-M	2021-08-18	30	154	26	30-154-26	1	95				10	43	29	1	2	3	2	1	2	1	1	2	1	1	2	5	8	1	37	1	1	1	1	1	1	1	2	1	0	1	1	2	22		1			1	Dorothy Mgogo
566-M	2021-08-19	30	16	4	30-16-4	1	1	1	3	3	4	39	34	1	1	4	3	3	3	2						8	3	98		2	1	1	1	2	2			2	0	0					1	7		2
669-M	2021-08-18	30	160	27	30-160-27	1	1	2	3	3	3	31	41	1	2	3	3	2	3	1	2	2	2			5	8	98		2	1	1	1	2	1	1	0	2	0	0	3			0	1	11	0	2
673-M	2021-08-18	30	166	28	30-166-28	1	1	36	3	3	6	36	36	1	2	2	3	1	3	1	1	2	2			6	5	98		2	1	1	0	3	2			2	0	0	3			0	1	2	0	1	Towera Chotokwa
565-M	2021-08-19	30	172	29	30-172-29	1	95				5	25	47	1	2	4	1	1	3	1	1	2	2			2	8	1	1	2	1	1	1	1	1	1	1	1	0	1	1	1	22		1	14		2
861-M	2021-08-18	30	178	30	30-178-30	1	1	6	3	3	5	35	37	1	1	8	3	1	3	1	1	2	2			5	6	98		2	1	1	1	1	1	2	2	2	0	0	1	2	24		1	2		1	Osman
863-M	2021-08-18	30	184	31	30-184-31	1	1	20	3	3	98	28	44	1	1	1	3	1	3	1	1	2	2			5	8	98		2	1	1	1	0	2			1	1	1	1	1		33	1		8	2
865-M	2021-08-19	30	190	32	30-190-32	1	1	4	3	3	3	41	31	1	1	7	3	1	3	1	1	2	2			5	3	98		2	1	1	1	1	2			2	0	0					1	1		1	Martha
672-M	2021-08-18	30	196	33	30-196-33	1	1	2	3	3	9	31	41	1	2	2	3	1	3	1	2	2	2			4	3	98		2	1	1	0	1	1	0	1	1	1	0	3			0	1	15	0	2
764-M	2021-08-18	30	202	34	30-202-34	1	1	5	2	3	11	39	32	1	2	2	3	3	3	2						1	3	1	2	2	1	1	0	2	1	0	1	2	0	0	1	2	20		1	6		2
158-M	2021-08-18	30	208	35	30-208-35	1	95				3	27	42	2			3	1	3	1	1	2	2			5	8	98		2	1	1	4	0	1	0	1	1	0	1	1	2			1	1		1	Laston
974-M	2021-08-18	30	22	5	30-22-5	1	1	12	3	3	12	33	39	1	3	0	1	1	1	1	1	1	1	1	1	5	3	1	15	2	1	1	2	1	2			2	0	0	1	1	26	0	1	2	0	1	Ronald
161-M	2021-08-19	30	220	36	30-220-36	1	1	13	3	3	8	33	39	1	2	1	2	1	3	1	1	2	1	1	4	5	5	1	3	2	1	1	2	3	1	1	1	1	1	0	1	2	16
464-M	2021-08-19	30	226	37	30-226-37	1	1	11	3	3	5	36	36	1	1	6	3	1	3	1	1	2	2			5	1	1	1	2	1	1	2	1	1	1	1	2	0	0	1	2	26		1	6		2
563-M	2021-08-18	30	232	38	30-232-38	1	1	25	3	2	9	45	26	1	1	7	3	3	3	1	2	2	2			3	8	1	1	2	1	1	1	0	2			2	0	0				24	1		3	2
679-M	2021-08-20	30	237	39	30-237-39	1	1	4	3	3	3	22	50	1	2	1	3	1	3	1	1	2	2			5	8	1	1	1	1	2						1	0	2	1	1	28	0	1	20	0	2
975-M	2021-08-18	30	238	40	30-238-40	1	1	0	3	3	12	45	27	1	1	3	3	1	1	1	1	2	2			1	8	98		2	1	1	0	1	1	0	1	2	0	0	1	2	21	0	1	1	0	1	Chifundo
164-M	2021-08-20	30	28	6	30-28-6	1	95				98	50	20	1	1	6	3	1	2	2						5	8	98		2	1	1	0	1	2			2	0	0				18	1		1	1
568-M	2021-08-20	30	34	7	30-34-7	1	1	21	2	3	6	41	31	1	2	4	1	3	3	1	1	2	2			5	8	1	7	2	1	1	1	1	2			2	0	0					1	1		1	Prosper
351-M	2021-08-17	30	4	1	30-4-1	1	95				3	41	32	1	2	2	3	3	3	1	1	2	2			2	8	98		2	1	1	1	1	2			2	0	0					1	1		1	Peter
980-M	2021-08-19	30	4	2	30-4-2	1	1	7	3	3	4	42	30	1	1	8	3	1	1	1	1	2	2			5	8	98		2	1	1	2	0	2			2	0	0	1	1	24		1	3	0	2
665-M	2021-08-16	30	40	8	30-40-8	1	1	25	3	3	10	26	44	1	1	7	2	3	3	2						5	5	98		2	1	1	3	1	1	0	2	1	2	1	3			0	1	7	7	2
163-M	2021-08-20	30	46	9	30-46-9	1	95				12	48	22	1	1	8	3	1	3	1	1	2	2			5	1	98		2	1	1	0	1	2			2	0	0				19	1		3	2
678-M	2021-08-20	30	52	10	30-52-10	1	1	9	3	3	98	32	39	1	1	4	3	1	2	2						2	5	98		2	1	1	2	1	2			2	0	0	3			0	1	9	0	2
667-M	2021-08-17	30	64	11	30-64-11	1	1	11	3	3	2	39	34	1	1	3	3	3	3	1	1	2	2			5	1	1	1	1	1	1	2	1	2			2	0	0	3			0	1	1	0	1	Samuel Kalolo
981-M	2021-08-20	30	70	12	30-70-12	1	1	0	2	3	9	28	43	1	2	4	3	1	3	1	1	2	1	2		2	5	98		2	1	2						2	0	0	1	1	21		1	13		2
867-M	2021-08-19	30	76	13	30-76-13	1	1	2	3	3	6	26	46	1	2	4	3	3	3	2						2	9	98		2	1	2						2	0	0	3				1	12		2
458-M	2021-08-17	30	82	14	30-82-14	1	95				5	51	20	1	1	7	3	1	3	2						5	5	98		1	2							2	0	0	3				2
562-M	2021-08-17	30	88	15	30-88-15	1	1	8	3	2	12	32	38	1	2	3	3	3	3	2						5	8	1	2	2	1	1	3	1	2			2	0	0					1	1		1	Prosper Jiya
668-M	2021-08-17	30	94	16	30-94-16	1	95				3	27	45	1	2	3	3	1	3	2						2	8	98		2	1	1	0	1	1	3	1	2	0	0	3			0	1	9	0	2
011-M	2021-06-29	33	103	15	33-103-15	1	95				6	41	30	1	2	3	1	3	1	2						5	8	98		2	2							2	0	0					1	0	0	1	Rashford
909-M	2021-06-29	33	110	16	33-110-16	1	1	7	3	3	9	35	37	1	1	5	3	3	3	2						5	8	98		2	1	1	2	2	2			2	0	0	1	1	24	0	1	2	0	1	Innock
302-M	2021-06-23	33	117	17	33-117-17	1	1	23	3	3	6	30	42	2			3	3	3	2						5	5	98		2	1	1	2	1	2			1	0	1	1	1	19		1	3		2
009 - M	2021-06-29	33	12	2	33-12-2	1	95				3	50	21	1	2	3	3	1	1	2						1	1	1	14	2	2							2	0	0				19	1		2	1	Matthews Jnr
304-M	2021-06-24	33	124	18	33-124-18	1	1	8	1	3	4	25	47	1	2	4	3	1	3	2						5	5	98		2	1	2						1	0	1	1	2	31		1	1		1	Trinity
601m	2021-06-22	33	131	19	33-131-19	1	1	7	3	3	10	24	47	1	1	5	3	2	3	1	1	2	2			5	3	98		2	1	1	1	1	1	3	0	1	0	1	1	2	17	17	1	1	1	1	Sonia
310-M	2021-06-29	33	138	20	33-138-20	1	1	11	1	3	3		32	1	1	5	3	1	2	1	1	2	2			5	3	98		2	1	1	2	1	1	0	1	2	0	0					1	1		1	Oscar
601M	2021-06-24	33	145	21	33-145-21	1	1	9	3	3	9	25	46	1	2	4	3	3	3	2						5	3	98		2	1	1	2	2	1	0	2	1	1	1	1	2	27	0	1	1	0	1	Enock
901-M	2021-06-22	33	152	22	33-152-22	1	1	16	1	3	6	9	62	2			3	1	3	1	1	2	2			4	6	98		2	1	2						1	2	0	1	2	23		1	20
410-M	2021-06-30	33	159	23	33-159-23	1	95				4	39	31	1	2	1	3	3	1	1	2	1	2			6	5	98		2	1	1	1	2	2			1	1	0	1	2	22		1	2		1	Jazila
602M	2021-06-23	33	166	24	33-166-24	1	95				11	7	54	1	1	6	3	1	3	1	1	2	2			5	8	98		2	1	1	0	0	1	2	2	2	0	0	1	2	24	24	1	24	0	2
910-M	2021-06-30	33	173	25	33-173-25	1	1	27	3	3	12	45	26	1	2	2	1	1	1	1	1	2	2			5	8	98		2	1	1	0	1	2			2	0	0	2		0	24	1	0	5	2
802_M	2021-06-23	33	180	26	33-180-26	1	1	14	2	3	12	27	47	1	2	2	3	2	3	2						5	3	98		2	1	1	1	1	1	1	1	2	0	0	1	2	32	0	1	10	0	1	Mistiani katsabola
313-M	2021-07-02	33	187	27	33-187-27	1		0			10		32	1	2	3	2	1	3	1	1	1	2			1	8	98		1	1	1	1	1	1	0	1	2	0	0	1	2	17		1	4		2
010 - M	2021-06-29	33	19	3	33-19-3	1	95				6	41	31	1	2	2	3	3	3	1	2	2	2			4	1	98		2	2							2	0	0					1	2		1	Miracle
614-M	2021-07-02	33	194	28	33-194-28	1	1	40	3	2	3	14	58	1	1	2	2	3	3	1	2	2	2			5	8	1	92	1	1	1	0	1	1	1	2	2	0	0	3			0	1	30	0	2
903-M	2021-06-24	33	201	29	33-201-29	1	95				6	34	38	1	1	8	3	1	1	1	1	2	2			5	1	98		2	1	1	3	1	1	1	1	1	1	0	1	2	21	0	1	4	0	2
902-M	2021-06-23	33	208	30	33-208-30	1	1	7	3	3	9	19	27	1	1	2	3	1	3	1	1	2	2			1	3	98		1	1	1	1	3	2			2	0	0	1	1	25	0	1	20	0	2
813_M	2021-07-02	33	214	31	33-214-31	1	1	3	3	3	2	27	45	1	2	2	3	1	1	1	1	1	2			2	8	1	7	2	1	1	2	1	1	1	1	2	0	0	1	2	21	17	1	1	1	1	Lea dzimphonje
103	2021-06-24	33	222	32	33-222-32	1	1	7	3	3	12	44	27	1	2	2	3	3	3	1	1	2	2			4	1	98		2	1	1	1	2	2			2	0	0					1	0		1	Scientist
611M	2021-06-29	33	229	33	33-229-33	1	1	17	3	3	10	11	61	1	1	6	2	1	3	1	1	2	2			5	1	98		2	1	2						2	0	0	1	2	23	0	1	12	0	2
110	2021-06-29	33	236	34	33-236-34	1	1	24	3	3	6	26	46	1	1	6	1	1	2	1	1	2	2			1	8	1	3	2	1	1	2	1	1	0	1	1	0	1	1	2	25		1	12
115- M	2021-07-02	33	243	35	33-243-35	1	1	11	3	3	10	39	31	1	2	2	3	1	3	1	1	1	2			5	6	1	10	2	1	1	1	1	2			2	0	0					1	5		2
604M	2021-06-24	33	250	36	33-250-36	1	1	28	2	3	6	9	63	1	1	3	3	3	2	2						5	3	1	90	1	1	1	1	0	1	3	1	2	0	0	3			26	1	8	0	2
013-M	2021-07-01	33	257	37	33-257-37	1	95				6	39	31	1	1	8	3	3	3	2						5	1	98		2	2							2	0	0				0	1	6	0	2
801	2021-06-22	33	26	4	33-26-4	1	95				6	26	46	1	1	7	3	1	1	2						1	8	98		2	1	1	4	0	1	1	1	1	1	0	1	2	16	0	1	10	0	2
215-M	2021-07-02	33	264	38	33-264-38	1	1	10	2	3	10	39	32	1	1	2	3	3	3	2						5	8	98		1	1	1	1	1	2			2	0	0
2	2021-06-24	33	271	39	33-271-39	1	1	20	3	3	98	98		1	1	7	3	3	3	1	2	2	2			1	8	98		2	2							2	0	0				0	1	4		2
303-M	2021-06-24	33	278	40	33-278-40	1	1	0	3	3	8	28	44	2			3	3	3	2						1	1	98		2	1	2						2	0	0					1	7		2
301-M	2021-06-22	33	33	5	33-33-5	1	1	5	3	3	1	49	23	1	2	4	1	1	1	1	1	2	1	1	4	5	1	98		2	2							2	0	0	2		21	21
610	2021-06-29	33	40	6	33-40-6	1	1	10	2	3	6	24	46	1	1	8	3	1	3	2						2	3	98		2	1	1	0	0	1	2	0	2	0	0	3			19	1	14	0	2
008 - M	2021-06-28	33	47	7	33-47-7	1	95				7	48	23	1	1	8	1	1	1	2						3	5	98		2	1	2						2	0	0				23	1			1	Tanisha
001-M	2021-06-22	33	5	1	33-5-1	1	95				1	27	45	2			3	3	3	2						8	8	98		2	1	2						2	0	0	3			27	1	9		2
414	2021-07-02	33	54	8	33-54-8	1	1	17	3	3	4	44	28	1	1	8	3	1	3	1	1	1	2			5	8	98		2	1	2						2	0	0	1	2	20		1	11		2
615	2021-07-02	33	61	9	33-61-9	1	95				5	48	24	1	2	3	2	3	1	2						5	8	98		2	1	1	0	1	2			1	1	0	3			22	1	0	1	1	0
807_M	2021-06-29	33	68	10	33-68-10	1	1	3	3	3	12	35	36	1	3	2	3	1	3	1	1	2	2			5	5	1	3	2	2							2	0	0	1	1	28	0	1	5	0	2
517-M	2021-07-05	33	75	11	33-75-11	1	1	8	3	3	10	20	51	1	1	7	3	1	3	1	2	2	2			5	3	1	336	1	1	1	1	2	1	1	2	2	0	0	1	1	22		1	18		2
508-M	2021-06-29	33	82	12	33-82-12	1	1	25	2	3	3	16	66	1	1	6	3	1	3	2						3	8	98		2	1	1	0	5	1	1	2	1	1	1	1	1	20	0	1	6	0	2
907-M	2021-06-29	33	89	13	33-89-13	1	1	35	3	3	3	37	35	1	2	4	3	1	3	1	1	2	2			3	8	98		2	1	1	1	0	1	0	1	2	0	0	1	2	28	0	1	3		2
908-M	2021-06-29	33	96	14	33-96-14	1	1	29	3	3	6	37	35	1	2	3	3	1	3	1	1	2	2			5	1	98		2	1	1	3	2	2			1	1	0	1	1	18	0	1	2	0	1	Davie
015-M	2021-07-01	35	1	1	35-1-1	1	95				7	10	60	1	1	5	3	1	1	2						1	8	98		2	2							1	1	0	1	1	23		1	26		2
108-M	2021-06-28	35	1	2	35-1-2	1	95				98	98	22	1	1	8	3	3	2	2						5	1	98		2	1	1		1	2			1	1	0	2			22	1			1
515-M	2021-07-02	35	108	19	35-108-19	1	1	2	2	3	10	31	40	1	1	8	1	1	1	2						6	5	98		2	1	2						2	0	0	1	1	25		1	3		2
606M	2021-06-25	35	111	20	35-111-20	1	95				3	31	40	1	1	8	3	1	2	1	2	2	2			1	8	1	2	1	1	1	3	1	2			2	0	0	1	2	22	0	1	8	0	2
307-M	2021-06-28	35	118	21	35-118-21	1	1	14	3	3	2	42	30	1	1	7	3	1	3	1	2	2	2			5	8	98		2	1	1	1	3	1	0	2	2	0	0	1	2			1	4		2
3	2021-06-24	35	121	22	35-121-22	1	95				12	46	25	1	1	4	3	2	2	2						8	5	98		2	2							2	0	0				23	1	2		1	Lute
605M	2021-06-24	35	125	23	35-125-23	1	1	21	3	3	6	28	44	2			3	1	1	1	1	2	2			5	8	98		2	1	1	1	0	1	0	1	1	0	1	1	2	31	0	1	14	0	2
368-M	2021-06-30	35	14	5	35-14-5	1	1	2	3	3	6	43	29	1	1	3	3	3	3	2						1	3	98		2	1	2						2	0	0	1	1		9	1		9	2
904-M	2021-06-25	35	155	24	35-155-24	1	95				6	34	37	1	1	7	2	1	2	1	1	2	2			5	8	1	2	2	1	1	1	1	1	0	3	1	0	1	1	2	19	0	1	2	0	1	Clever
914-M	2021-07-02	35	159	25	35-159-25	1	1	41	3	3	8	30	41	1	1	8	3	1	3	1	1	2	2			5	8	98		2	1	1	3	2	2			2	0	0	1	2	22	0	1	2	0	1	Alexiouse
004-M	2021-06-25	35	16	6	35-16-6	1	1	22	3	3	7	24	47	1	1	8	3	1	3	1	1	2	2			8	1	98		2	1	1	1	3	1	1	1	2	1	0	1	2	27	27	1	6		2
305-M	2021-06-25	35	189	26	35-189-26	1	95				6	35	37	1	1	6	3	1	3	1	1	2	2			4	8	98		2	1	1	1	1	1	2	0	2	0	0	1	2	20		1	4		2
48-M	2021-06-28	35	19	38	35-19-38	1	95				8	32	42	1	1	2	3	3	3	1	2	2	2			5	9	98		2	1	1	1	1	2			2	0	0	3			34	1	14	14	2
306-M	2021-06-25	35	191	27	35-191-27	1	1	14	3	3	9	26	45	1	1	4	3	1	2	1	2	2	2			4	8	98		2	1	1	2	2	1	2	1	2	0	0					1	4		2
105	2021-06-25	35	193	28	35-193-28	1	95				8	43	92	1	2	4	3	1	3	1	1	2	1	1	3	1	8	98		2	1	1	0	1	2			2	0	0	2			27	1	26	26	1
916-M	2021-07-02	35	20	7	35-20-7	1	1	47	3	3	5	25	47	1	1	2	3	1	1	1	1	2	2			5	8	98		2	1	1	3	1	1	1	3	1	0	1	1	2	18	0	1	2	0	1	Peston
911-M	2021-07-01	35	20	8	35-20-8	1	1	32	3	3	10	13	59	1	1	1	3	1	3	1	1	1	2			5	1	1	3	2	1	1	3	0	1	3	1	1	0	2	1	1	30	0	1	9	0	2
716-M	2021-07-02	35	23	9	35-23-9	1	1	7	3	3	1	42	29	1	3	4	3	1	1	1	1	2	2			4	5	98		2	1	1	1	1	2			2	0	0	3			25	1	1		1	CHIMWEMWE
806_M	2021-06-25	35	24	10	35-24-10	1	1	5	2	3	3	25	47	1	2	4	1	1	3	1	1	1	2			3	3	98		2	1	1	0	1	1	0	2	2	0	0	3			0	1	5	0	2
412-F	2021-07-01	35	241	29	35-241-29	1	95				3	50	21	1	1	5	3	1	1	1	1	2	2			5	5	98		2	1	1	1	10	1	0	1	2	0	0	1	2	16		1	4		2
407-M	2021-06-28	35	245	30	35-245-30	1	95				11	36	37	1	2	1	3	1	1	1	1	2	2			5	1	98		2	1	1	0	1	2			2	0	0	3			34	1	3	3	2
609	2021-06-28	35	246	31	35-246-31	1	1	1	3	3	3	52	21	1	1	6	3	1	1	1	2	2	2			6	5	1	14	1	1	1	1	0	2			2	0	0	2		20	20	1	0	7	1	0
311-M	2021-07-01	35	252	32	35-252-32	1	1	1	3	3	5	24	48	1	1	8	2	1	1	1	1	1	2			5	5	98		2	1	1	1	0	1	1	1	1	1	2	1	2	25		1	4		2
879-M	2021-06-28	35	26	39	35-26-39	1	1	18	3	3	6	33	39	1	1	8	3	1	1	1	1	1	1	1	2	2	1	98		1	1	1	1	2	2			2	0	0	3				1	4		2
612-M	2021-06-29	35	267	33	35-267-33	1	1	10	3	3	6	23	49	1	2	4	1	1	1	1	1	1	1	1	1	2	3	1	3	1	1	1	2	2	2			2	0	0	1	1	24	0	1	2	0	1	Praise Roderick Nagome
005 - M	2021-06-25	35	27	11	35-27-11	1	1	5	3	3	2	38	34	1	1	7	3	3	2	2						8	3	1	1	1	1	1	1	3	1	3	0	2	0	0					1	1		1	Femia Somanje
213-M	2021-07-01	35	290	34	35-290-34	1	1	1	2	3	10	32	39	2			3	2	1	1	2	2	2			4	3	1	16	2	1	1	1	0	1	5	2	2	0	0
612	2021-07-01	35	291	35	35-291-35	1	1	8	3	3	6	29	43	1	2	4	1	2	1	1	1	1	1	1	1	6	5	1	3	1	1	1	0	1	1	4	0	2	0	0	1	2	28	0	1	3	0	2
17	2021-07-02	35	315	36	35-315-36	1	95				6	36	36	1	1	6	3	1	1	1	1	2	2			5	8	1	3	2	1	2						1	1	0	1	2	27		1	1		1	Emmanuel
016-M	2021-07-02	35	325	37	35-325-37	1	1	2	3	3	5	37	35	2			3	3	3	2						5	3	1	6	2	1	1	2	2	1	1	0	2	0	0					1	5		2
906-M	2021-06-28	35	5	3	35-5-3	1	95				11	50	21	1	1	5	3	3	3	1	2	2	2			3	1	98		2	1	1	0	1	2			2	0	0	3			20	1	0	1	1
608-M	2021-06-28	35	54	12	35-54-12	1	95				11	41	30	1	2	2	1	1	1	2						2	8	1	3	1	1	1	1	1	2			2	0	0	3			0	1	6	0	2
995-M	2021-06-24	35	62	13	35-62-13	1	95				6	39	32	1	1	5	3	1	1	1	1	2	2			5	8	98		1	1	1	1	2	2			2	0	0	1	1	21	0	1		5	2
905-M	2021-06-25	35	63	14	35-63-14	1	1	40	1	3	11	21	50	1	1	8	2	1	3	1	1	2	2			4	8	98		2	1	1	4	2	1	0	2	1	0	1	1	1	25	0	1	10	0	2
714-M	2021-07-01	35	79	15	35-79-15	1	95				8	36	35	1	1	6	3	1	1	2						5	8	98		2	2							2	0	0	3			0	2
007-M	2021-06-28	35	8	4	35-8-4	1	1	1	3	3	98	5	67	2			3	3	3	1	1	2	2			1	5	1	1	2	1	1	2	3	1	1	6	1	1	0	1	2	21		1	9	0	2
176-M	2021-06-28	35	82	40	35-82-40	1	1	44	3	3	7	28	44	1	1	2	3	1	2	1	2	1	2			4	1	1	2	2	1	1	0	2	2			1	1	0	1	1	29	0	1	10	0	2
511-M	2021-07-01	35	86	16	35-86-16	1	1	18	2	3	2	37	35	1	1	7	3	3	1	2						2	8	98		2	1	1	2	1	2			2	0	0	1	1	21		1	10		2
112	2021-07-01	35	91	17	35-91-17	1	95				10	26	45	1	1	8	2	1	1	1	1	2	2			2	8	1	3	2	1	1	4	1	1	1	1	1	0	1	1	1	20		1	7
514-M	2021-07-02	35	94	18	35-94-18	1	95				10	34	37	1	1	4	3	1	1	1	1	2	2			1	8	98		1	1	1	3	0	1	1	0	2	0	0	3			24	1	1		1	Jonathan
120-M	2021-07-07	43	102	21	43-102-21	1	1	11	3	3	10	27	44	1	1	8	3	1	3	1	1	2	2			1	8	1	25	1	1	2						2	0	0					1	11		2
815-M	2021-07-05	43	105	22	43-105-22	1	1	11	2	3	12	33	39	1	1	7	3	3	1	1	2	2	2			5	8	98		2	1	1	4	1	1	1	0	2	0	0				0	1	3		2
918-M	2021-07-05	43	107	23	43-107-23	1	1	10	3	3	10	7	65	1	2	2	3	1	3	1	1	2	2			6	5	98		2	1	1	3	0	1	2	3	1	1	2	1	2	30	0	1	9	0	2
923-M	2021-07-08	43	11	4	43-11-4	1	1	3	2	3	7	46	26	1	2	3	3	1	3	2						5	5	1	7	2	1	1	2	0	1	0	1	2	0	0	1	2	21	0	1	2	0	1	Ashley
618-M	2021-07-05	43	110	24	43-110-24	1	1	13	3	3	11	19	53	1	2	2	1	1	3	1	1	2	2			1	9	98		2	1	1	0	3	1	0	2	2	0	0	3			29	1	10	0	2
117-M	2021-07-05	43	111	25	43-111-25	1	1	5	3	3	3	43	29	1	2	2	3	3	3	1	2	2	2			1	1	1	6	2	1	1	0	1	2			1	1	1	1	1		24	1		5	2
724-M	2021-07-08	43	120	26	43-120-26	1	1	7	3	3	10	29	42	1			3	3	3	1	1	2	2			2	5	98		2	1	1	0	2	1	3	0	2	0	0	3			0	1	9	0	2
021-M	2021-07-05	43	131	27	43-131-27	1	1	13	3	2	3	34	38	1	1	4	3	1	1	1	1	2	2			5	8	1		1	1	2						1	1	0	1	2			1	1		1	Boniface
818-M	2021-07-07	43	136	28	43-136-28	1	1	9	3	3	7	28	44	1	1	5	3	1	3	1	1	2	2			5	3	98		2	1	1	1	3	2			1	0	2	1	1	23	0	1	3	4	2
025-M	2021-07-08	43	14	5	43-14-5	1	95				12	25	44	1	1	5	3	1	1	1	1	1	2			1	5	98		2	2							2	0	0					1			2
024-M	2021-07-08	43	14	6	43-14-6	1	95				98	37	34	1	2	2	3	1	1	1	1	2	1	1	3	1	8	98		2	1	1	2	1	1	1	1	2	0	0					1	1		1	Shanil
522-M	2021-07-07	43	153	29	43-153-29	1	1	1	3	3	4	43	29	1	1	3	3	1	1	1	1	2	2			5	1	98		2	1	1	2	1	1	0	2	1	0	1	1	2	20		1	2		1	Grainer Botolo
725-M	2021-07-09	43	157	30	43-157-30	1	95				2	28	44	1	1	4	3	1	3	1	1	2	2			1	8	98		2	1	1	2	1	1	0	2	2	0	0	1	1	20	0	1	13	0	2
320-M	2021-07-08	43	16	7	43-16-7	1	96				5	34	38	1	1	8	3	1	3	1	1	2	2			1	3	1	30	1	1	1	2	3	2			2	0	0					1	2		1	Emmanuel unyolo
930-M	2021-07-20	43	163	31	43-163-31	1	1	12	2	3	5	10	62	1	1	3	3	1	3	2						2	3	1	40	1	1	1	2	4	1	1	2	1	0	1	1	2	27	0	1	8	0	2
621-M	2021-07-07	43	165	32	43-165-32	1	95				3	25	47	1	1	6	3	3	3	1	1	2	2			2	8	98		2	1	1	3	0	1	1	0	1	2	0	3			22	1	2	0	1	Vinjeru Yakobe
220-M	2021-07-07	43	169	33	43-169-33	1	1	4	3	3	1	47	25	1	2	1	2	2	3	2						5	3	1	1	2	1	1	1	0	2			2	0	0	2		21	21	1		4
216-M	2021-07-05	43	171	34	43-171-34	1	1	1	2	3	3	49	23	1	2	4	2	2	1	1	1	2	1	1	2	5	6	1	3	1	2							2	0	0
919-M	2021-07-05	43	175	35	43-175-35	1	1	20	2	3	4	24	48	1	1	3	3	1	1	1	1	2	2			2	8	98		2	1	1	2	0	1	0	1	1	1	0	1	2	19	0	1	20	0	2
524-M	2021-07-09	43	183	36	43-183-36	1	1	1	3	3	10	34	37	1	1	6	3	3	3	2						2	8	1	3	2	1	1	0	1	1	2	1	2	0	0	1	2	20		1	10		2
317-M	2021-07-07	43	19	8	43-19-8	1	1	1	3	3	4	26	46	1	1	2	3	1	3	1	1	2	2			5	3	98		2	1	1	2	2	1	3	3	1	2	0	1	2	19		1	3		2
624-M	2021-07-08	43	196	37	43-196-37	1	1	4	3	1	7	49	23	1	2	2	3	1	2	1	1	2	1	1	2	5	8	1	14	1	1	1	1	0	2			2	0	0	3			21	1	1	1	1	None
323	2021-07-20	43	2	1	43-2-1	1	1	0	1	3	1	36	36	1	3	4	3	1	1	1	1	1	1	1	2	5	2	1	12	1	1	1	1	1	2			2	0	0					1	0		1	Luthando
122-M	2021-07-09	43	204	38	43-204-38	1	1	6	1	1	12	42	30	1	2	4	3	3	3	1	1	2	1	1	3	5	3	1	1	2	1	1	1	0	1	2	0	2	0	0					1	3		2
521-M	2021-07-07	43	210	39	43-210-39	1	1	1	3	3	98	39	32	1	1	8	1	1	3	2						5	6	1	50	2	1	1	1	1	1	1	1	2	0	0	1	1	19		1	9		2
314-M	2021-07-05	43	212	40	43-212-40	1	1	2	3	3	6	26	46	1	2	8	3	1	3	1	1	2	2			5	3	1		1	1	1	1	3	2			2	0	0	1	1			1	9		2
221-M	2021-07-08	43	26	9	43-26-9	1	1	3	3	3	11	19	52	1	2	4	1	1	3	1	1	1	1	1	2	1	3	98		2	1	1	1	0	1	2	4	2	0	0					1	16
620-M	2021-07-07	43	29	10	43-29-10	1	1	13	3	3	3	35	37	1	2	2	2	1	1	1	1	2	2			1	3	1	4	1	1	1	1	2	1	2	0	2	0	0	1	2	22	0	1	3	0	2
819-M	2021-07-08	43	46	11	43-46-11	1	95				2	48	24	1	2	3	3	1	3	2						1	8	1	30	2	1	2						2	0	0				22	1		3	2
925-M	2021-07-08	43	47	12	43-47-12	1	1	10	3	3	2	15	57	1	1	2	3	1	3	1	1	2	2			6	5	98		2	1	1	1	2	1	3	4	1	0	2	1	2	24	0	1	3	0	2
415-M	2021-07-05	43	48	13	43-48-13	1	1	5	2	3	1	32	40	1	1	7	1	1	1	1	1	1	2			5	8	1	2	2	1	2						1	1	0	1	1	20		1	15		2
519-M	2021-07-05	43	5	2	43-5-2	1	1	4	3	3	12	18	53	1	1	1	3	3	3	1	1	2	2			5	3	98		2	1	1	2	1	1	2	5	1	1	0	1	1	18		1	8		2
924-M	2021-07-08	43	51	14	43-51-14	1	1	2	2	3	12	33	38	1	2	4	1	1	1	1	1	1	1	1	3	4	8	98		2	1	1	2	1	2			2	0	0	1	1	31	0	1	3	0	2
917-M	2021-07-05	43	55	15	43-55-15	1	1	0	1	3	12	41	30	1	2	4	3	1	3	1	1	2	1	1	2	6	1	98		2	1	1	2	0	1	0	1	2	0	0	1	2	25	0	1	1	0	1	Travor
019-M	2021-07-05	43	57	16	43-57-16	1	1	4	3	3	6	41	31	1	2	1	3	1	3	1	1	2	2			6	3	1	7	2	2							2	0	0	3				1	8		2
029-M	2021-07-20	43	70	17	43-70-17	1	1	40	2	3	3	18	53	1	3	2	1	1	1	1	1	1	1	1	1	1	1	1	4	2	2							2	0	0					1	13		2
623-M	2021-07-08	43	72	18	43-72-18	1	95				10	27	44	2			3	1	3	1	2	2	2			1	9	98		2	1	1	1	2	2			2	0	0	3			0	1	16	0	2
418-M	2021-07-07	43	8	3	43-8-3	1	95				6	46	25	1	2	4	3	1	3	1	1	2	1	1	4	1	3	1	50	2	1	1	1	0	1	0	1	2	0	0	1	2	23		1	1		1	Sean Namvota
817-M	2021-07-07	43	85	19	43-85-19	1	1	10	2	3	3	36	36	1	2	3	3	1	3	1	1	1	2			5	3	1	168	2	1	1	1	1	2			2	0	0	3			0	1	6	0	1	Concious
921-M	2021-07-07	43	87	20	43-87-20	1	1	37	3	3	12	34	37	1	2	4	3	1	3	1	1	1	2			1	8	98		2	1	1	2	0	1	1	1	2	0	0	1	2	26	0	1	5	0	2
648-M	2021-08-09	47	101	13	47-101-13	1	1	1	3	3	6	19	53	1	2	4	3	2	2	1	1	1	2			2	3	98		2	1	1	1	3	1	1	3	2	0	0	3			0	1	5	0	2
951-M	2021-08-05	47	109	14	47-109-14	1	1	17	3	3	1	22	50	1	1	7	3	1	1	1	1	2	2			5	5	98		2	1	1	0	2	1	1	1	1	0	1	1	1	33	0	1	14	0	2
645-M	2021-08-05	47	117	15	47-117-15	1	1	1	2	3	8	29	43	1	3	4	3	1	1	1	1	1	1	2		2	9	1	4	1	1	1	2	1	2			2	0	0	3				1	2	0	1	Tayamika
338-M	2021-08-10	47	125	39	47-125-39	1	1	2	2	3	1	20	52	1	2	4	2	2	3	1	1	1	2			5	3	98		2	1	1	1	1	1	1	1	2	0	0					1	13		2
141-M	2021-08-09	47	13	2	47-13-2	1	95				7	10	51	1	1	8	3	1	3	1	1	2	2			5	8	98		2	1	1	0	1	1	3	1	1	1	0	1	2	22
950-M	2021-08-05	47	133	16	47-133-16	1	1	20	3	3	12	33	38	1	1	8	3	1	1	1	2	2	2			5	1	98		2	1	1	2	0	2			2	0	0	1	1	26	0	1	8	0	2
643-M	2021-08-05	47	141	17	47-141-17	1	1	1	3	3	10	36	36	1	1	2	3	2	3	2						5	3	98		2	1	1	1	3	2			2	0	0	3			0	1	4	0	2
956-M	2021-08-09	47	149	18	47-149-18	1	1	0	3	3	3	37	35	1	1	8	3	1	1	2						2	5	98		2	1	1	0	2	2			2	0	0	1	1	25	0	1	10	0	2
647-M	2021-08-06	47	157	19	47-157-19	1	1	3	3	3	9	26	36	1	3	2	1	3	1	1	1	1	1	1	1	2	3	98		2	1	1	1	2	1	1	0	2	0	0	3			0	1	6	0	2
843-M	2021-08-09	47	165	20	47-165-20	1	1	18	3	3	6	33	39	1	1	8	3	1	1	1	1	1	1	1	2	2	1	98		1	1	1	1	2	2			2	0	0	3				1	4		2
244-M	2021-08-05	47	173	21	47-173-21	1	1	20	3	3	10	24	48	1	2	2	2	1	1	1	1	1	2			2	8	98		2	1	1	2	1	2			2	0	0	1	1	25		1	12		2
959-M	2021-08-10	47	181	22	47-181-22	1	1	10	3	3	10	42	29	1	2	1	3	1	1	1	1	2	2			5	5	98		2	1	1	1	1	2			2	0	0	1	1	20	0	1	2	0	1	Miracle
542-M	2021-08-05	47	189	23	47-189-23	1	1	19	3	3	10	28	43	1	2	4	3	1	3	1	1	2	1	1	2	2	5	98		2	1	1	2	3	2			2	0	0	1	1	27		1	3		2
949-M	2021-08-05	47	197	24	47-197-24	1	1	49	3	3	8	23	49	1	1	7	3	3	3	1	1	2	2			2	9	98		2	1	1	1	0	1	0	1	1	1	0	1	1	22	0	1	7	0	2
948-M	2021-08-05	47	205	25	47-205-25	1	1	23	3	3	12	48	23	1	1	5	2	1	1	2						5	5	98		2	1	1	0	1	2			2	0	0				22	1	0	2	1	0
332-M	2021-08-06	47	21	3	47-21-3	1	1	19	3	3	6	29	43	1	1	8	2	1	3	1	2	2	2			6	1	98		2	1	1	2	1				2	0	0					1	7		2
644-M	2021-08-05	47	213	26	47-213-26	1	1	1	3	3	10	42	30	1	2	4	3	1	3	2						5	3	98		2	1	1	2	0	1	1	0	2	0	0	3			0	1	7	0	2
545-M	2021-08-10	47	221	40	47-221-40	1	1	5	3	3	6	35	35	1	1	7	3	1	3	2						1	3	98		2	1	1	2	0	1	0	2	2	0	0					1	2		1	Oscar Ngongolo
334-M	2021-08-09	47	229	27	47-229-27	1	1	10	3	3	8	29	43	1	1	8	3	2	3	1	1	2	2			5	8	98		2	1	1	1	0	1	0	2	1	1	0	1	2	20		1	6		2
333-M	2021-08-06	47	237	28	47-237-28	1	96				10	35	37	1	1	5	3	1	3	1	2	2	2			5	8	98		2	1	1	1	1	1	1	1	1	1	0	1	2	27		1	1		1	Yeliko jailosi
651-M	2021-08-10	47	245	29	47-245-29	1	1	20	3	3	1	34	39	1	2	4	3	3	1	1	1	1	1	1	1	5	5	98		1	1	1	0	1	1	3	2	2	0	0	3			0	1	6	0	2
251-M	2021-08-10	47	253	30	47-253-30	1	1	5	3	3	2	47	26	1	2	3	3	1	3	1	1	2	2			5	8	1	5	2	1	1	1	0	2			2	0	0	1	1		26	1		1	1
441-M	2021-08-05	47	261	31	47-261-31	1	1	11	3	3	10	24	48	1	1	4	3	1	3	1	1	2	2			5	3	1	3	2	1	1	2	0	1	0	0	1	1	0	1	1	24	0	1	18		2
336-M	2021-08-10	47	269	32	47-269-32	1	1	13	3	3	6	38	34	1	2	2	3	1	3	1	1	2	2			5	3	98		2	1	1	1	2	1	1		2	0	0					1	5		2
143-M	2021-08-10	47	277	33	47-277-33	1	1	12	3	3	11	33	38	1	1	4	3	3	3	1	1	2	2			4	8	1	2	2	1	1	1	2	2			2	0	0
958-F	2021-08-10	47	285	34	47-285-34	1	1	3	3	3	2	50	22	1	1	8	3	1	1	2						5	5	98		2	2							2	0	0	3			0	2
335-M	2021-08-09	47	29	4	47-29-4	1	1	4	3	3	3	33	39	1	2	3	1	1	1	1	1	1	1	1	1	4	8	98		2	1	1	1	1	1	1		2	0	0					1	3		2
954-M	2021-08-09	47	293	35	47-293-35	1	1	50	3	3	9	15	56	1	1	8	3	1	3	1	1	2	2			2	9	98		1	1	2						2	0	0	1	1	21	0	1	12	0	2
546-M	2021-08-10	47	301	36	47-301-36	1	1	8	3	3	10	30	42	1	1	6	1	1	1	1	1	2	2			6	9	98		2	1	1	3	0	1	1	2	2	0	0					1	3		2
139-M	2021-08-06	47	309	37	47-309-37	1	95				8	42	29	1	2	4	3	1	3	1	1	2	2			2	5	1	1	2	1	1	2	0	1	1	0	2	0	0					1			1	Ivan Misomali
743-M	2021-08-09	47	317	38	47-317-38	1	1	2	3	3	11	35	37	2			3	3	3	2						5	3	98		2	1	1	1	0	1	1	2	2	0	0	1	1	0	0	1	12	0	2
953-M	2021-08-06	47	37	5	47-37-5	1	1	4	3	3	1	49	22	1	1	7	3	3	3	2						4	1	98		2	1	1	1	0	2			2	0	0	2		0	21	1		2	1
047-M	2021-08-06	47	45	6	47-45-6	1	1	3	3	3	1	46	26	1	2	1	3	2	2	2						2	3	98		2	2							2	0	0				25	1		0	1
845-M	2021-08-10	47	5	1	47-5-1	1	95				12	46	25	1	2	2	3	1	3	1	1	2	1	1	2	6	1	98		2	1	1	1	0	2			2	0	0	2		0	23	1	0	2	1
744-M	2021-08-09	47	53	7	47-53-7	1	1	15	3	3	6	20	52	1	2	1	3	1	1	1	1	2	2			6	8	98		2	1	1	1	1	1	2	1	1	1	0	1	1	20	0	1	18	0	2
145-M	2021-08-10	47	61	8	47-61-8	1	1	16	3	3	10	23	48	1	1	2	3	1	3	1	2	2	2			5	8	98		2	1	1	4	1	1	2	1	1	1	0	1	2	21
952-M	2021-08-06	47	69	9	47-69-9	1	1	4	3	3	7	39	33	1	2	4	3	1	1	1	1	2	2			2	8	1	7	2	1	1	0	1	1	0	1	2	0	0	1	2	23	0	1	6	0	2
847-M	2021-08-11	47	77	10	47-77-10	1	1	10	2	3	2		32	1	2	4	3	3	3	1	1	2	1	2		4	5	98		2	1	1	1	0	2			2	0	0	2			23	1		9	2
955-M	2021-08-09	47	85	11	47-85-11	1	1	3	1	3	9	27	44	1	2	4	3	1	1	1	1	2	2			5	3	98		2	1	1	3	0	1	0	1	2	0	0	1	1	22	0	1	14	0	2
742-M	2021-08-06	47	93	12	47-93-12	1	1	2	3	3	1	45	27	1	2	4	3	1	3	1	1	2	1	1	2	1	3	98		2	1	1	1	1	2			1	1	0	1	1	20	0	1	3	0	1	ROBBIN
532-M	2021-08-02	51	104	21	51-104-21	1	96				1	48	23	1	2	3	3	3	3	1	1	2	1	1	4	4	8	1	30	1	1	1	1	0	2			2	0	0	3			18	1		5	2
324-M	2021-07-29	51	109	22	51-109-22	1	96				10	16	56	1	1	8	3	1	3	1	1	2	2			5	6	1		1	1	1	2	2	1	3	3	2	0	0					1	3		2
425-M	2021-07-12	51	114	23	51-114-23	1	1	7	2	3	12	24	45	1	1	7	3	3	3	1	1	2	2			1	8	98		2	1	1	1	0	1	4	3	1	2	1	1	2	21		1	42		2
126-M	2021-07-29	51	119	24	51-119-24	1	95				1	49	23	1	2	4	3	1	3	1	1	1	1	2		5	5	98		2	1	1	1	0	2			2	0	0
229-M	2021-07-29	51	124	25	51-124-25	1	1	1	3	3	3	51	21	1	1	6	2	1	2	1	1	2	2			4	3	1	90	1	1	1	1	0	1	0	1	2	0	0	1	2	19
530-M	2021-07-29	51	129	26	51-129-26	1	95				3	51	21	1	2	1	3	1	3	1	1	2	2			5	9	98		2	1	1	1	0	2			2	0	0	3			21	1		6	1
934-M	2021-07-30	51	134	27	51-134-27	1	1	28			10	44	27	1	1	5	3	2	3	2						5	8	98		2	1	1	0	2	1	1	0	2	0	0	1	1	17	0	1	3	0	2
124-M	2021-07-12	51	139	28	51-139-28	1	1	6	3	3	1	45	27	1	1	5	3	1	2	1	1	2	2			2	9	1	2	2	1	1	1	0	1	0	1	2	0	0				24	1		3	2
321-M	2021-07-09	51	14	3	51-14-3	1	1	4	2	3	11	22	49	1	3	4	1	1	3	1	1	1	1	1	1	4	8	1	36	1	1	1	1	2	1	3	0	2	0	0					1	4		2
341-m	2021-07-30	51	144	40	51-144-40	1	1	3	3	3	4	39	33	1	2	2	2	1	3	1	1	2	2			4	8	98		2	1	1	2	0	2			2	0	0					1	5		2
633-M	2021-07-30	51	149	29	51-149-29	1	1	14	3	3	8	14	57	1	1	2	2	2	3	1	2	2	2			5	9	98		2	1	2						1	1	0	1	1	25	0	1	16	0	2
326-M	2021-07-30	51	154	30	51-154-30	1	1	0	3	3	4	31	41	1	2	2	3	1	1	1	1	2	2			5	3	1	300	1	1	1	4	0	1	0	1	2	0	0					1	4		2
033-M	2021-07-30	51	159	31	51-159-31	1	95				1	46	25	1	1	8	3	1	1	1	2	2	1	2		6	5	98		2	2							1	1	0	3			24	2
232-M	2021-07-30	51	164	32	51-164-32	1	1	7	3	3	7	52	20	1	1	8	3	1	2	1	1	2	2			5	8	1	1	2	1	1	0	1	2			2	0	0	2			19	1		1	1
030-M	2021-07-29	51	169	33	51-169-33	1	1	33			11	38	32	1	1	8	3	1	3	2						8	8	98		2	2							2	0	0				28	1		5	2
028-M	2021-07-09	51	174	34	51-174-34	1	1	5	3	3	6	52	20	1	1	4	2	1	1	1	1	2	1	1	3	5	5	98		2	1	2						2	0	0
528-M	2021-07-12	51	179	35	51-179-35	1	1	25	3	3	2	26	46	1	2	4	3	1	3	1	1	1	1	1	1	2	8	1	14	2	1	1	0	1	1	3	1	2	0	0	3				1	7		2
824-M	2021-07-12	51	184	36	51-184-36	1	95				11	19	52	1	1	7	3	1	3	1	1	2	2			5	9	98		2	1	1	2	0	1	0	0	1	2	1	1	1	28	0	1	0	0	2
629-M	2021-07-12	51	189	37	51-189-37	1	1	2	2	3	7	36	36	1	2	4	3	1	2	1	1	1	1	1	2	5	5	98		2	1	1	1	2	2			1	0	1	3			21	1	10	0	2
631-M	2021-07-29	51	19	4	51-19-4	1	95				8	13	54	1	1	7	2	2	3	1	1	2	2			2	1	98		2	1	1	0	0	1	3	6	2	0	0	3			21	1	26	32	2
732-M	2021-07-30	51	194	38	51-194-38	1	95				8	49	22	1	1	8	3	1	1	1	1	2	2			5	1	98		2	1	1	1	0	2			2	0	0	3			21	1	0	2	1
430-M	2021-07-30	51	199	39	51-199-39	1	1	3	2	3	10	50	22	1	1	5	3	3	3	2						8	8	98		2	2							2	0	0	3
933-M	2021-07-30	51	24	5	51-24-5	1	1	44	3	3	7	28	44	1	1	2	3	1	2	1	2	1	2			4	1	1	2	2	1	1	0	2	2			1	1	0	1	1	29	0	1	10	0	2
926-M	2021-07-09	51	29	6	51-29-6	1	1	31	3	3	11	39	31	1	2	4	3	1	3	1	1	2	1	1	1	5	8	98		2	1	1	0	2	1	0	1	2	0	0	1	2	26	0	1	1	0	1	Marvelous
027-M	2021-07-09	51	34	7	51-34-7	1	95				11	35	36	1	2	4	3	1	1	1	1	1	2			5	8	98		2	2							2	0	0				32	1		5	2
026-M	2021-07-09	51	39	8	51-39-8	1	1	6	3	3	8	38	33	1	2	2	3	1	2	1	1	2	1	2		6	3	98		2	1	2						2	0	0					1	2		1	Zahida
928-M	2021-07-12	51	4	1	51-4-1	1	1	13	3	3	10	47	23	1	1	7	3	1	1	1	1	2	2			5	8	98		2	1	1	4	0	2			2	0	0	1	1	18	0	1	1	0	1	Madalitso
231-M	2021-07-29	51	44	9	51-44-9	1	1	5	2	3	2	37	35	1	2	2	1	1	1	1	1	2	2			3	3	1	2	2	1	1	0	1	1	1	0	2	0	0	1	1	28		1	1		1	Triphonia Banda
431-M	2021-08-02	51	49	10	51-49-10	1	1	1	2	3	1	27	44	1	2	4	3	1	3	1	1	1	1	1	1	5	6	98		2	1	1	1	2	2			2	0	0	1	1	32		1	9		2
834-M	2021-08-04	51	54	11	51-54-11	1	1	2	2	3	4	32	40	1	2	4	1	1	3	1	1	1	2			1	5	1	30	2	1	1	1	1	1	0	3	1	1	0	1	2			1	2		1	Chikondi
322-M	2021-07-09	51	59	12	51-59-12	1	1	15	3	3	12	39	33	2			3	1	3	1	2	2	2			5	6	98		2	1	1	0	3	1	1	0	1	0	1	1	2	25		1	6		2
325-M	2021-07-30	51	64	13	51-64-13	1	95				2	41	31	1	2	1	3	3	1	1	1	2	2			4	1	98		2	1	1	1	0	1	0	1	2	0	0					1	3		2
726-M	2021-07-09	51	69	14	51-69-14	1	95				9	49	24	1	2	3	3	1	3	2						4	1	98		2	1	1	0	1	2			2	0	0	2		0	23	1	0	1	1
728-M	2021-07-12	51	74	15	51-74-15	1	95				98	32	40	1	1	8	3	1	1	1	1	2	2			4	1	98		2	1	1	1	2	2			2	0	0	1	1	23	0	1	4	0	2
828-M	2021-07-30	51	79	16	51-79-16	1	1	4	3	3	9	27	45	1	2	4	3	1	3	1	1	2	2			5	9	98		2	1	1	4	2	1	2	1	1	1	1	1	1	26		1			2
531-M	2021-07-30	51	84	17	51-84-17	1	96				8	27	45	1	2	4	1	1	1	1	1	2	1	1	1	6	5	98		2	1	1	0	2	1	2	1	2	0	0	1	1	21		1	4		2
227-M	2021-07-12	51	89	18	51-89-18	1	95				98	49	23	1	1	4	3	2	3	2						5	1	98		2	1	2						2	0	0	2			18	1		4
423-F	2021-07-09	51	9	2	51-9-2	1	1	3	3	3	12	33	38	2			3	3	3	2						6	3	98		2	1	1	0	1	1	1	1	2	0	0	1	2	20		1	3		2
628	2021-07-12	51	94	19	51-94-19	1	1	12	3	3	8	28	44	1	2	4	1	1	3	1	1	2	2			5	9	98		2	1	1	1	2	1	1	0	2	0	0	3			21	1	15	0	2
032-M	2021-07-30	51	99	20	51-99-20	1	1	0	3	3	98	32	40	1	1	7	3	3	3	1	1	2	2			5	8	98		2	1	1	0	1	1	1	4	1	0	1	1	2	25		1	1		1	Lucy
[truncated: 310 more columns]
