# Supplementary material for: Intimate partner violence and excess fertility among women of reproductive age in Malawi
Source: PLoS One. 2024 Jan 26;19(1):e0297959. doi: 10.1371/journal.pone.0297959 (PMC10817113; doi:10.1371/journal.pone.0297959)
Supplement: S4 File — (XLSX) [file pone.0297959.s004.xlsx]

## Sheet: Sheet1
Data_Type	fieldname/variable	Question
text	study_id	Study ID
begin group	identification	Identification
date	doi	Date of Interview
text	interview-code	Interviewer Code
text	place	Place Name
text	hh_name	Name of Household Head
integer	cluster_number	Cluster Number
integer	hh_number	Household Number
text	woman_name	Name of woman
integer	line_number	Line number of woman
end group
begin group	section_1	SECTION 1. RESPONDENT'S BACKGROUND
select_one choices_q1	q1	1. How long have you been living continuously in (NAME OF CURRENT CITY, TOWN OR VILLAGE OF RESIDENCE)?
integer	q1a.	Age
select_one choices_q2	q2	2. Just before you moved here, did you live in a city, in a town, or in a rural area?
select_one choices_q3	q3	3. Before you moved here, which REGION did you live in?
select_one choices_q4a	q4a	4a. In what month were you born?
select_one choices_q4b	q4b	4b. In what year were you born?
integer	q5	5. How old were you at your last birthday?
select_one choices_q6	q6	6. Have you ever attended school?
select_one choices_q7	q7	7. What is the highest level of school you attended: primary, secondary, or higher?
integer	q8	8. What is the highest [GRADE/FORM/YEAR] you completed at that level?
select_one choices_q9	q9	9. Do you read a newspaper or magazine at least once a week, less than once a week or not at all?
select_one choices_q10	q10	10. Do you listen to the radio at least once a week, less than once a week or not at all?
select_one choices_q11	q11	11. Do you watch television at least once a week, less than once a week or not at all?
select_one choices_q12	q12	12. Do you own a mobile telephone?
select_one choices_q13	q13	13. Do you use your mobile phone for any financial transactions?
select_one choices_q14	q14	14. Do you have an account in a bank or other financial institution that you yourself use?
select_one choices_q15	q15	15. Have you ever used the internet?
select_one choices_q16	q16	16.In the last 12 months, have you used the internet?
select_one choices_q17	q17	17. During the last one month, how often did you use the internet: almost every day, at least once a week, less than once a week, or not at all?
select_one choices_q18	q18	18. What is your religion?
select_one choices_q19	q19	19. What is your tribe or ethnic group?
end group
begin group	section2	SECTION 2. REPRODUCTION
select_one choices_q20	q20	20. Now I would like to ask about all the births you have had during your life. Have you ever given birth?
select_one choices_q21	q21	21. Do you have any sons or daughters to whom you have given birth who are now living with you?
integer	q22a	22a. How many sons live with you?
integer	q22b	22b. And how many daughters live with you?
select_one choices_q23	q23	23. Do you have any sons or daughters to whom you have given birth who are alive but do not live with you?
integer	q24a	24a. How many sons are alive but do not live with you?
integer	q24b	24b. And how many daughters are alive but do not live with you?
select_one choices_q25	q25	25. Have you ever given birth to a boy or girl who was born alive but later died?
integer	q26a	26a. How many boys have died?
integer	q26b	26b. And how many girls have died?
select_one choices_q27	q27	27. Have you had any live births since the birth of (NAME OF LAST BIRTH)?
integer	q28	28. ENTER THE NUMBER OF BIRTHS IN 2010-2015
select_one choices_q29	q29	29. Are you pregnant now?
integer	q30	30. How many months pregnant are you?
select_one choices_q31	q31	31. When you got pregnant, did you want to get pregnant at that time?
select_one choices_q32	q32	32.Did you want to have a baby later on or did you not want any more children?
select_one choices_q33	q33	33. Have you ever had a pregnancy that miscarried, was aborted, or ended in a stillbirth?
integer	q34	34. In total, how many miscarriages have you had?
integer	q35	35. In total, how many abortions have you had? Please, also include abortions induced by Cytotec or other medicines/herbs with abortive effect conducted at home or elswhere by yourself or with a help of a health professional..
integer	q36	36. In total, how many stillbirths have you had?
text	q37a	37a. When did the last such pregnancy end?- month
integer	q37b	37b. When did the last such pregnancy end?-year
select_one choices_q38	q38	38. LAST PREGNANCY ENDED IN 2010 OR LAST PREGNANCY ENDED IN 2009 OR EARLIER
date	q39_2	39. Line 2: In what month and year did the preceding such pregnancy end?
date	q39_3	39. Line 3: In what month and year did the preceding such pregnancy end?
date	q39_4	39. Line 4: In what month and year did the preceding such pregnancy end?
integer	q40_1	40. Line 1: How many months pregnant were you when that pregnancy ended?
integer	q40_2	40. Line 2: How many months pregnant were you when that pregnancy ended?
integer	q40_3	40. Line 3: How many months pregnant were you when that pregnancy ended?
integer	q40_4	40. Line 4: How many months pregnant were you when that pregnancy ended?
select_one choices_q41_1	q41_1	41. Line 1:Since January 2010, have you had any other pregnancies that did not result in a live birth?
select_one choices_q41_2	q41_2	41. Line 2:Since January 2010, have you had any other pregnancies that did not result in a live birth?
select_one choices_q41_3	q41_3	41. Line 3:Since January 2010, have you had any other pregnancies that did not result in a live birth?
select_one choices_q41_4	q41_4	41. Line 4:Since January 2010, have you had any other pregnancies that did not result in a live birth?
select_one choices_q42	q42	42. Did you have any miscarriages, abortions or stillbirths that ended before 2010?
date	q43	43. When did the last such pregnancy that terminated before 2010 end?
select_one choices_q44	q44	44a. When did your last menstrual period start?
date	q44_date	44_date. When did your last menstrual period start?
select_one choices_q44b	q44b	44b. When did your last menstrual period start?
integer	q44c	44c. How long ago in days/weeks/months/years?
select_one choices_q45	q45	45. From one menstrual period to the next, are there certain days when a woman is more likely to become pregnant?
select_one choices_q46	q46	46. Is this time just before her period begins, during her period, right after her period has ended, or halfway between two periods??
text	q46_other	46. other(specify)
select_one choices_q47	q47	47. After the birth of a child, can a woman become pregnant before her menstrual period has returned?
end group
begin group	section3	Section 3. Contraceptions
text	q48	48. Now I would like to talk about family planning - the various ways or methods that a couple can use to delay or avoid a pregnancy. Have you ever heard of (METHOD)?
select_one choices_q48_q48.1	q48.1	48.1 Female Sterilization.
select_one choices_q48_q48.2	q48.2	48.2 Male Sterilization.
select_one choices_q48_q48.3_LUPU	q48.3_LUPU	48.3 IUD
select_one choices_q48_q48.4_jakisoni	q48.4_jakisoni	48.4 Injectables
select_one choices_q48_q48.5_chapankono	q48.5_chapankono	48.5Implants
select_one choices_q48_q48.6_pill	q48.6_pill	48.6 Pill
select_one choices_q48_q48.7	q48.7_Kondomu	48.7 Condom
select_one choices_q48_q48.8_Kondomu_yachikazi	q48.8_Kondomu_yachikazi	48.8 Female Condom.
select_one choices_q48_q48.9_mapilisi_apangozi	q48.9_mapilisi_apangozi	48.9 Emergency Contraception.
select_one choices_q48_q48.10_Njira_ya_mikanda	q48.10_Njira_ya_mikanda	48.10 Standard Days Method.
select_one choices_q48_q48.11_kuyamwitsa_mwakathithi	q48.11_kuyamwitsa_mwakathithi	48.11. Lactational Amenorrhea Method (LAM).
select_one choices_q48_q48.12_Kuwerengera_masiku	q48.12_Kuwerengera_masiku	48.12. Rhythm Method.
select_one choices_q48_q48.13_njira_yothira_kunja	q48.13_njira_yothira_kunja	48.13 Withdrawal.
select_one choices_q48_q48.14	q48.14	48.14 Have you heard of any other ways or methods that women or men can use to avoid pregnancy?
text	Q14_A	other(specify)
text	q14_b	other(specify)
select_one choices_q48_q49	q49	49. Are you pregnant?
begin group	preg	Section 3
select_one choices_q48_q50	q50	50. Are you or your partner currently doing something or using any method to delay or avoid getting pregnant?
begin group	FP	FP User
select_multiple choices_q48_q51	q51	51. Which method are you using?
select_one choices_q48_q52	q52	52. What is the brand name of the pills you are using?
text	q52a	52. other(specify)
select_one choices_q48_q53	q53	53. What is the brand name of the condoms you are using?
text	q53a	53. Other(specify)
select_one choices_q48_q54	q54	54. In what facility did the sterilization take place?
select_one choices_q48_q54_a	q54_a	PUBLIC SECTOR
text	q54_a.1	54a.1 If other specify
select_one choices_q48_q54_b	q54_b	CHAM/MISSION
select_one choices_q48_q54_c	q54_c	PRIVATE MEDICAL SECTOR
text	q54_c.1	54. OTHER PRIVATE MEDICAL SECTOR
text	q54_d.1	54. other(specify)
date	q55	55. In what month and year was the sterilization performed?
date	q56	56. Since what month and year have you been using (CURRENT METHOD) without stopping?
end group
end group
end group
begin group	SECTION_4	SECTION 4. MARRIAGE AND SEXUAL ACTIVITY
select_one choices_SECTION_4_q57	q57	57.Are you currently married or living together with a man as if married?
select_one choices_SECTION_4_q58	q58	58. Have you ever been married or lived together with a man as if married?
select_one choices_SECTION_4_q59	q59	59. What is your marital status now: are you widowed, divorced, or separated?
select_one choices_SECTION_4_q60	q60	60. Is your (husband/partner) living with you now or is he staying elsewhere?
select_one choices_SECTION_4_q61	q61	61. Does your (husband/partner) have other wives or does he live with other women as if married?
integer	q62	62. Including yourself, in total, how many wives or live-in partners does he have?
integer	q63	63. Are you the first, second, … wife?
select_one choices_SECTION_4_q64	q64	64. Have you been married or lived with a man only once or more than once?
integer	q65	65. How old were you when you first started living with him?
note	q66_Check_for_Privacy	66. CHECK FOR PRESENCE OF OTHERS. BEFORE CONTINUING, MAKE EVERY EFFORT TO ENSURE PRIVACY.
integer	q67	67. Now I would like to ask some questions about sexual activity in order to gain a better understanding of some important life issues. Let me assure you again that your answers are completely confidential and will not be told to anyone. If we should come to any question that you don't want to answer, just let me know and we will go to the next question. How old were you when you had sexual inter…
begin group	q67i	Q67
integer	q67_a	67a. Specify age (In years )
select_one choices_q68	q68	68. I would like to ask you about your recent sexual activity. When was the last time you had sexual intercourse?
integer	q68a	68a. How many days/weeks/months/years ago? Specify
select_one choices_q70a	q70a	70a. The last time you had sexual intercourse with this person, was a condom used?
select_one choices_q71a	q71a	71a. Was a condom used every time you had sexual intercourse with this person in the last 12 months?
select_one choices_q72a_lastsexualpartner	q72a_lastsexualpartner	72a. What was your relationship to this person with whom you had sexual intercourse?
text	q72a_other	if other specify
select_one choices_q73a_lastsexualpartner	q73a_lastsexualpartner	73a. How long ago did you first have sexual intercourse with this person?
integer	q73a_lastsexualpartnerdays	how many days ago
integer	q73a_lastsexualpartner_weeks	how many weeks ago?
integer	q73a_lastsexualpartner_months	how many months ago
integer	q73a_lastsexualpartner_years	how many years ago
integer	q74a	74a. How many times during the last 12 months did you have sexual intercourse with this SECTION 4. MARRIAGE AND SEXUAL ACTIVITY LAST SEXUAL PARTNER SECOND-TO-LAST SEXUAL PARTNER THIRD-TO-LAST SEXUAL PARTNER When was the last time you had sexual intercourse with this person? The last time you had sexual intercourse with this person, was a condom used? Was a condom used every time you had sexual in…
select_one choices_q75a_lastsexualpartner	q75a_lastsexualpartner	75a. How old is this person?
integer	q75a_age_lastsexualpartner	age
select_one choices_q76a_lastsexualpartner	q76a_lastsexualpartner	76a. Apart from this person, have you had sexual intercourse with any other person in the last 12 months?
select_one choices_q69b	q69b	q69b.When was the last time you had sexual intercourse with this person?
integer	q69b_secondtothelast_days	q69a. how many days?
integer	q69b_secondtothelast_weeks	q69a. how many weeks ago
integer	q69b_secondtothelast_months	q69a. how many months ago?
select_one choices_q70b	q70b	q70b.The last time you had sexual intercourse with this person, was a condom used?
select_one choices_q71b	q71b	q71b.Was a condom used every time you had sexual intercourse with this person in the last 12 months?
select_one choices_q72b_secondtothelastsexualpartner	q72b_secondtothelastsexualpartner	q72b.What was your relationship to this person with whom you had sexual intercourse?
text	q72b_other	if other specify
select_one choices_q73b_secondtothelastsexualpartner	q73b_secondtothelastsexualpartner	q73b. Ndi liti lomwe munagonana ndi munthu ameneyi koyamba?
integer	q73b_secondtothelastsexualpartnerdays	how many days ago?
integer	q73b_secondtothelastsexualpartner_weeks	how many weeks ago?
integer	q73b_secondtothelastsexualpartner_months	how many months ago?
integer	q73b_secondtothelastsexualpartner_years	how many years
integer	q74b	q74b.How many times during the last 12 months did you have sexual intercourse with this SECTION 4. MARRIAGE AND SEXUAL ACTIVITY LAST SEXUAL PARTNER SECOND-TO-LAST SEXUAL PARTNER THIRD-TO-LAST SEXUAL PARTNER When was the last time you had sexual intercourse with this person? The last time you had sexual intercourse with this person, was a condom used? Was a condom used every time you had sexual in…
select_one choices_q75b_secondtothelastsexualpartner	q75b_secondtothelastsexualpartner	q75b.How old is this person?
integer	q75b_age_secondtothelastsexualpartner	age
select_one choices_q76b	q76b	q76b. Apart from this person, have you had sexual intercourse with any other person in the last 12 months?
select_one choices_q69b	q69c	q69b.When was the last time you had sexual intercourse with this person?
integer	q69c_thirdtothelast_days	q69b. how many days?
integer	q69c_thirdtothelast_weeks	q69b. how many weeks?
integer	q69c_thirdtothelast_months	q69b. how many months?
select_one choices_q70c	q70c	q70c. The last time you had sexual intercourse with this person, was a condom used?
select_one choices_q71c	q71c	q71c.Was a condom used every time you had sexual intercourse with this person in the last 12 months?
select_one choices_q72c_thirdtothelastsexualpartner	q72c_thirdtothelastsexualpartner	q72c.What was your relationship to this person with whom you had sexual intercourse?
text	q72c_other	if other specify
select_one choices_q73c_thirdtothelastsexualpartner	q73c_thirdtothelastsexualpartner	q73c. How long ago did you first have sexual intercourse with this person?
integer	q73c_thirdtothelastsexualpartnerdays	how many days ago?
integer	q73c_thirdtothelastsexualpartnerweeks	how many weeks ago?
integer	q73c_thirdtothelastsexualpartnermonths	how many months ago
integer	q73c_thirdtothelastsexualpartneryears	how many years ago?
integer	q74c	q74c.How many times during the last 12 months did you have sexual intercourse with this
select_one choices_q75c_thirdtothelastsexualpartner	q75c_thirdtothelastsexualpartner	q75c.How old is this person?
integer	q75c_age_thirdtothelastsexualpartner	age
select_one choices_q77	q77	q77.In total, with how many different people have you had sexual intercourse in the last 12 months?
integer	q77_number_thirdtothelastsexualpartner	number of partners
select_one choices_SECTION_4_q66_Check_for_Privacy_q78	q78	78. In the past 12 months have you had sex or been sexually involved with anyone because he gave you or told you he would give you gifts, cash, or anything else?
integer	q79	79. In total, with how many different people have you had sexual intercourse in your lifetime?
end group
end group
begin group	SECTION5	SECTION 5:FERTILITY PREFERENCES
select_one choices_SECTION5_Q80	Q80	80.Sterilized or not?
select_one choices_SECTION5_Q81	Q81	Q81 Pregnant or not?
select_one choices_SECTION5_Q82	Q82	82. Now I have some questions about the future. After the child you are expecting now, would you like to have another child, or would you prefer not to have any more children?
select_one choices_SECTION5_Q83	Q83	83. Now I have some questions about the future. After the child you are expecting now, would you like to have another child, or would you prefer not to have any more children?
select_one choices_SECTION5_Q84a	Q84a	84a. How long would you like to wait from now before the birth of (a/another) child?
select_one choices_SECTION5_Q84b	Q84b	84b.After the birth of the child you are expecting now, how long would you like to wait before the birth of another child?
integer	Q84a_b_month	Months
integer	Q84a_years	Years
text	Q84_abother	84.other(specify)
select_multiple choices_SECTION5_Q85	Q85	85.You have said that you do not want (a/another) child soon. Can you tell me why you are not using a method to prevent pregnancy?
text	Q85a	85a. Other(specify)
select_one choices_SECTION5_Q86	Q86	86: Do you think you will use a contraceptive method to delay or avoid pregnancy at any time in the future?
select_one choices_SECTION5_Q89a	q87	Has living children or not
select_one choices_SECTION5_Q87a	Q87a	87a.If you could go back to the time you did not have any children and could choose exactly the number of children to have in your whole life, how many would that be?
integer	Q87ai	How many?
text	Q87_other	87. other(specify)
select_one choices_SECTION5_q87b	q87b	87b.If you could choose exactly the number of children to have in your whole life, how many would that be?
integer	q87bi	How many?
integer	Q88a	Q88a. Boys
integer	Q88b	88b. Girls
integer	Q88c	Q88c.for how many would it not matter if it’s a boy or a girl?
text	Q88d	other(specify)
begin group	q89	In the last few months have you:
select_one choices_SECTION5_Q89a	Q89a	Q89a.Heard about family planning on the radio?
select_one choices_SECTION5_Q89a	Q89b	Q89b. Seen anything about family planning on the television?
select_one choices_SECTION5_Q89a	Q89c	Q89c.Seen or heard about family planning in a newspaper or magazine?
select_one choices_SECTION5_Q89a	Q89d	89d.Received a voice or text message about family planning on a mobile
select_one choices_SECTION5_Q89a	Q89e	89e.Seen or heard about family planning on the internet/website?
select_one choices_SECTION5_Q89a	Q89f	89f. Seen or heard about family planning on a poster?
select_one choices_SECTION5_Q89a	Q89g	89g.Seen or heard about family planning on clothing (i.e. cap. Chitenji
select_one choices_SECTION5_Q89a	Q89h	89h.Seen or heard about family planning in a drama?
end group
select_one choices_SECTION5_Q90	Q90	90.Would you say that using contraception is mainly your decision, mainly your (husband's/partner's) decision, or did you both decide together?
text	Q90a	other(specify)
select_one choices_SECTION5_Q91	Q91	91.Does your (husband/partner) want the same number of children that you want, or does he want more or fewer than you want?
end group
begin group	SECTION6	SECTION_6: HUSBANDS BACKGROUND AND WOMAN'S WORK
select_one choices_SECTION6_Q92	Q92	92CURRENTLY MARRIED/ LIVING WITH A MAN or not?
begin group	q92b	for married women
integer	Q93	93. How old was your (husband/partner) on his last birthday?
select_one choices_SECTION6_Q94	Q94	94. Did your (husband/partner) ever attend school?
select_one choices_SECTION6_Q95	Q95	95. What was the highest level of school he attended: primary, secondary, or higher?
integer	Q96	96. What was the highest [GRADE/FORM/YEAR] he completed at
select_one choices_SECTION6_Q97	Q97	97. Has your (husband/partner) done any work in the last 7 days?
select_one choices_SECTION6_Q98	Q98	98. Has your (husband/partner) done any work in the last 12 months?
text	Q99	99. What is your (husband's/partner's) occupation? That is, what kind of work does he mainly do?
end group
select_one choices_SECTION6_Q100	Q100	100. Aside from your own housework, have you done any work in the last seven days?
select_one choices_SECTION6_Q101	Q101	101. As you know, some women take up jobs for which they are paid in cash or kind. Others sell things, have a small business or work on the family farm or in the family business. In the last seven days, have you done any of these things or any other work?
select_one choices_SECTION6_Q102	Q102	102. Although you did not work in the last seven days, do you have any job or business from which you were absent for leave, illness, vacation, maternity leave, or any other such reason?
select_one choices_SECTION6_Q103	Q103	103. Have you done any work in the last 12 months?
text	Q104	104. What is your occupation? That is, what kind of work do you mainly do?
select_one choices_SECTION6_Q105	Q105	105. Do you do this work for a member of your family, for someone else, or are you self-employed?
select_one choices_SECTION6_Q106	Q106	106. Do you usually work throughout the year, or do you work seasonally, or only once in a while?
select_one choices_SECTION6_Q107	Q107	107. Are you paid in cash or kind for this work or are you not paid at all?
select_one choices_SECTION6_Q108	Q108	108. Who usually decides how the money you earn will be used: you, your (husband/partner), or you and your (husband/partner) jointly?
text	Q108a	other(specify)
select_one choices_SECTION6_Q109	Q109	109. Would you say that the money that you earn is more than what your (husband/partner) earns, less than what he earns, or about the same?
select_one choices_SECTION6_Q110	Q110	110. Who usually decides how your (husband's/partner's) earnings will be used: you, your (husband/partner), or you and your (husband/partner) jointly?
text	Q110a	other(specify)
select_one choices_SECTION6_Q111	Q111	111. Who usually makes decisions about health care for yourself: you, your (husband/partner), you and your (husband/partner) jointly, or someone else?
select_one choices_SECTION6_Q112	Q112	112. Who usually makes decisions about making major household purchases?
select_one choices_SECTION6_Q113	Q113	113. Who usually makes decisions about visits to your family or relatives?
select_one choices_SECTION6_Q114	Q114	114. Do you own this or any other house either alone or jointly with someone else?
select_one choices_SECTION6_Q115	Q115	115. Do you have a title deed for any house you own?
select_one choices_SECTION6_Q116	Q116	116. Is your name on the title deed?
select_one choices_SECTION6_Q117	Q117	117. Do you own any agricultural or nonagricultural land either alone or jointly with someone else?
select_one choices_SECTION6_Q118	Q118	118. Do you have a title deed for any land you own?
select_one choices_SECTION6_Q119	Q119	119. Is your name on the title deed?
begin group	Q120	120. PRESENCE OF OTHERS AT THIS POINT (PRESENT AND LISTENING, PRESENT BUT NOT LISTENING, OR NOT PRESENT)
select_one choices_SECTION6_Q120a	Q120a	120a.CHILDREN < 10
select_one choices_SECTION6_Q120a	Q120b	120b. HUSBAND
select_one choices_SECTION6_Q120a	Q120c	120c.OTHER MALES
select_one choices_SECTION6_Q120a	Q120d	120d. OTHER FEMALES
end group
begin group	Q121	121. In your opinion, is a husband justified in hitting or beating his wife in the following situations:
select_one choices_SECTION6_Q121a	Q121a	121a. If she goes out without telling him?
select_one choices_SECTION6_Q121a	Q121b	121b.If she neglects the children?
select_one choices_SECTION6_Q121a	Q121c	121c.If she argues with him?
select_one choices_SECTION6_Q121a	Q121d	121d. If she refuses to have sex with him?
select_one choices_SECTION6_Q121a	Q121e	121e. If she burns the food?
end group
end group
begin group	section7	Section 7. HIV/AIDS
select_one choices_section7_q122	q122	122. Do you know your HIV status?
select_one choices_section7_q123	q123	123. Were you offered a test for HIV?
select_multiple choices_section7_q124	q24	Where was the test done?
select_one choices_section7_q124_a	q124_a	124 (a). PUBLIC SECTOR
text	q124_a1	124 (a1). Other(specify)
select_one choices_section7_q124_b	q124_b	124 (b) CHAM/MISSION
select_one choices_section7_q124_c	q124_c	124 (c). PRIVATE MEDICAL SECTOR
text	q124_c1	124 (c1). Other(specify)
select_one choices_section7_q124_e	q124_d	124 (d). OTHER SOURCE
text	q124_d1	124 (d1). Other(specify)
select_one choices_section7_q125	q125	125. How many months ago was your most recent HIV test?
select_one choices_section7_q126	q126	126. Now I would like to ask you some questions about your health in the last 12 months. During the last 12 months, have you had a disease which you got through sexual contact?
select_one choices_section7_q127	q127	127. Sometimes women experience a badsmelling abnormal genital discharge. During the last 12 months, have you had a bad-smelling abnormal genital discharge?
select_one choices_section7_q128	q128	128. Sometimes women have a genital sore or ulcer. During the last 12 months, have you had a genital sore or ulcer?
select_one choices_section7_q129	q129	129. The last time you had one of these previously mentioned issues, did you seek any kind of advice or treatment?
select_multiple choices_section7_q124	q130	130. Where did you go?
select_one choices_section7_q124_a	q130_a	130 (a). PUBLIC SECTOR
text	q130_a1	130 (a1). Other (specify)
select_one choices_section7_q124_b	q130_b	130 (b). CHAM/MISSION
select_one choices_section7_q124_c	q130_c	130 (c). PRIVATE MEDICAL SECTOR
text	q130_c1	130 (c1). Other(specify)
select_one choices_section7_q124_e	q130_d	130 (d). OTHER SOURCE
text	q130_d1	130 (d1). Other(specify)
select_one choices_section7_q131	q131	131. If a wife knows her husband has a disease that she can get during sexual intercourse, is she justified in asking that they use a condom when they have sex?
select_one choices_section7_q132	q132	132. Is a wife justified in refusing to have sex with her husband when she knows he has sex with other women?
select_one choices_section7_q133	q133	133. Can you say no to your (husband/partner) if you do not want to have sexual intercourse?
select_one choices_section7_q134	q134	134. Could you ask your (husband/partner) to use a condom if you wanted him to?
end group
begin group	section8	SECTION 8. OTHER HEALTH ISSUES
select_one choices_section8_Q135	Q135	135. Now I would like to ask you some other questions relating to health matters. Have you had an injection for any reason in the last 12 months?
integer	Q135_a	135. NUMBER OF INJECTIONS
select_one choices_section8_Q136	Q136	136. Among these injections, how many were administered by a doctor, a nurse, a pharmacist, a dentist, or any other health worker?
integer	Q136_a	136. Specify the number of injections
select_one choices_section8_Q137	Q137	137. The last time you got an injection from a health worker, did he/she take the syringe and needle from a new, unopened package?
select_one choices_section8_Q138	Q138	138. Do you currently smoke cigarettes every day, some days, or not at all?
integer	Q139	139. On average, how many cigarettes do you currently smoke each day?
select_one choices_section8_Q140	Q140	140. Do you currently smoke or use any other type of tobacco every day, some days, or not at all?
select_multiple choices_section8_Q141	Q141	141. What other type of tobacco do you currently smoke or use?
text	Q141_a	141. other(specify)
begin group	q142	142: Many different factors can prevent women from getting medical advice or treatment for themselves. When you are sick and want to get medical advice or treatment, is each of the following a big problem or not a big problem:
select_multiple choices_section8_Q142a	Q142a	142a. Getting permission to go to the doctor?
select_one choices_section8_Q142b	Q142b	142b. Getting money needed for advice or treatment?
select_one choices_section8_Q142c	Q142c	142c. The distance to the health facility?
select_one choices_section8_Q142d	Q142d	142d. Not wanting to go alone?
select_one choices_section8_Q142e	Q142e	142e. Concern that there may not be a female health provider?
select_one choices_section8_Q142f	Q142f	142f. Concern that there may not be any health provider?
select_one choices_section8_Q142g	Q142g	142g. Concern that there may be no drugs available?
end group
select_one choices_section8_Q143	Q143	143. Are you covered by any health insurance?
select_multiple choices_section8_Q144	Q144	144. What type of health insurance are you covered by?
text	Q144b.	144. other(specify)
end group
begin group	section9	SECTION 9. DOMESTIC VIOLENCE
select_one choices_q145	q145	145. PRIVACY OBTAINED OR NOT?
begin group	sec9	Domestic Violence
select_one choices_q146	q146	146. never married/ married/ formerly married?
select_one choices_q147	q147	147. You have said that you are not married and are not living with a man as if married. Are you currently in an intimate relationship with a man even if you are not living with him?
select_one choices_q148	q148	148. Have you ever been in an intimate relationship with a man even if you did not ever live with him?
select_one choices_q149	q149	149. First, I am going to ask you about some situations which happen to some women. Please tell me if these apply to your relationship with your (last) (husband/partner)?
select_one choices_q150aa	q150aa	149a. He (is/was) jealous or angry if you (talk/talked) to other men?
select_one choices_q150ba	q150ba	149a. How often?
select_one choices_q150ab	q150ab	149b. He wrongly (accuses/accused) you of being unfaithful?
select_one choices_q150bb	q150bb	149b. How often?
select_one choices_q150ac	q150ac	149c. He (does/did) not permit you to meet your female friends?
select_one choices_q150bc	q150bc	149c. How often?
select_one choices_q150ad	q150ad	149d. He (tries/tried) to limit your contact with your family?
select_one choices_q150bd	q150bd	149d. How often?
select_one choices_q150ae	q150ae	149e. He (insists/insisted) on knowing where you (are/were) at all times?
select_one choices_q150be	q150be	149e. How often?
select_one choices_q151aa	q151aa	150a. say or do something to humiliate you in front of others?
select_one choices_q151ba	q151ba	150a. How often?
select_one choices_q151ab	q151ab	150b. threaten to hurt or harm you or someone you care about?
select_one choices_q151bb	q151bb	150b. How often?
select_one choices_q151ac	q151ac	150c. insult you or make you feel bad about yourself?
select_one choices_q151bc	q151bc	150c. How often?
select_one choices_q152aa	q152aa	151a. push you, shake you, or throw something at you?
select_one choices_q152ba	q152ba	151a. How often?
select_one choices_q152ab	q152ab	151b. slap you?
select_one choices_q152bb	q152bb	151b. How often?
select_one choices_q152ac	q152ac	151c. twist your arm or pull your hair?
select_one choices_q152bc	q152bc	151c. How often?
select_one choices_q152ad	q152ad	151d. punch you with his fist or with something that could hurt you?
select_one choices_q152bd	q152bd	151d. How often?
select_one choices_q152ae	q152ae	151e. kick you, drag you, or beat you up?
select_one choices_q152be	q152be	151e. How often?
select_one choices_q152af	q152af	151f. try to choke you or burn you on purpose?
select_one choices_q152bf	q152bf	151f. How often?
select_one choices_q152ag	q152ag	151g. attack you with a knife, gun, or other weapon?
select_one choices_q152bg	q152bg	151g. How often?
select_one choices_q152ah	q152ah	151h. physically force you to have sexual intercourse with him when you did not want to?
select_one choices_q152bh	q152bh	151h. How often?
select_one choices_q152ai	q152ai	151i. physically force you to perform any other sexual acts you did not want to?
select_one choices_q152bi	q152bi	151i. How often?
select_one choices_q152aj	q152aj	151j. force you with threats or in any other way to perform sexual acts you did not want to?
select_one choices_q152bj	q152bj	151j. How often?
integer	q153	152. How long after you first (got married/started living together) with your (last) (husband/partner) did (this/any of these things) first happen?
text	q154	153. In the past three months, has your (last) (husband/male partner):
select_one choices_q154a	q154a	153a. Told you not to use any birth control (like the pill, shot, ring, etc.)
select_one choices_q154b	q154b	153b. Taken your birth control (like pills) away from you or kept you from going to the clinic to get birth control
select_one choices_q154c	q154c	153c. Made you have sex without a condom so you would get pregnant
select_one choices_q154d	q154d	153d. Taken off the condom while you were having sex, so you would get pregnant
select_one choices_q154e	q154e	153e. Put holes in the condom or broken the condom on purpose so you would get pregnant
note	q155	154. Did the following ever happen as a result of what your (last) (husband/male partner) did to you:
select_one choices_q155a	q155a	154a. You had cuts, bruises, or aches?
select_one choices_q155b	q155b	154b. You had eye injuries, sprains, dislocations, or burns?
select_one choices_q155c	q155c	154c. You had deep wounds, broken bones, broken teeth, or any other serious injury?
select_one choices_q156	q156	155. Have you ever hit, slapped, kicked, or done anything else to physically hurt your (last) (husband/male partner) at times when he was not already beating or physically hurting you?
select_one choices_q157	q157	156. In the last 12 months, how often have you done this to your (last) (husband/male partner): often, only sometimes, or not at all?
select_one choices_q158	q158	157. Does (did) your (last) (husband/male partner) drink alcohol?
select_one choices_q159	q159	158. How often does (did) he get drunk: often, only sometimes, or never?
select_one choices_q160	q160	159. Are (Were) you afraid of your (last) (husband/male partner): most of the time, sometimes, or never?
select_one choices_q161aa	q161aa	160a. Did any previous husband or any other current or previous male partner ever hit, slap, kick, or do anything else to hurt you physically?
select_one choices_q161ab	q161ab	160a. How long ago?
select_one choices_q161ba	q161ba	160b. Did any previous husband or any other current or previous male partner physically force you to have intercourse or perform any other sexual acts that you did not want to?
select_one choices_q161bb	q161bb	160b. How long ago?
select_one choices_section9_q162	q162	161. From the time you were 15 years old has anyone other than (your/any) (husband/partner) hit you, slapped you, kicked you, or done anything else to hurt you physically?
select_one choices_section9_q163	q163	162. From the time you were 15 years old has anyone hit you, slapped you, kicked you, or done anything else to hurt you physically?
select_multiple choices_section9_q164	q164	163. Who has hurt you in this way?
text	q164_a	163a. Anyone else?
select_one choices_section9_q165	q165	164. In the last 12 months, how often (has this person/have these persons) physically hurt you: often, only sometimes, or not at all?
select_one choices_section9_q166	q166	165. Has any one ever hit, slapped, kicked, or done anything else to hurt you physically while you were pregnant?
select_multiple choices_section9_q167	q167	166. Who has done any of these things to physically hurt you while you were pregnant?
text	q167_a	166a. Anyone else?
select_one choices_section9_q168	q168	167. Now I want to ask you about things that may have been done to you by someone other than (your/any) (husband/partner). At any time in your life, as a child or as an adult, has anyone ever forced you in any way to have sexual intercourse or perform any other sexual acts when you did not want to?
select_one choices_section9_q169	q169	168. At any time in your life, as a child or as an adult, has anyone ever forced you in any way to have sexual intercourse or perform any other sexual acts when you did not want to?
select_multiple choices_section9_q170	q170	169. Who was the person who was forcing you the very first time this happened?
text	q170_a	169. Anyone else?
select_one choices_section9_q171	q171	170. In the last 12 months, has anyone other than (your/any) (husband/partner) physically forced you to have sexual intercourse when you did not want to?
select_one choices_section9_q172	q172	171. In the last 12 months has anyone physically forced you to have sexual intercourse when you did not want to?
integer	q173	172. How old were you the first time you were forced to have sexual intercourse or perform any other sexual acts that you did not want to by any current or previous husband or male partner?
integer	q174	173. How old were you the first first time you were forced to have sexual intercourse or perform any other sexual acts?
select_one choices_section9_q175	q175	174. Thinking about what you yourself have experienced among the different things we have been talking about, have you ever tried to seek help?
select_multiple choices_section9_q176	q176	175. From whom have you sought help?
text	q176a	175. Other (specify)
select_one choices_section9_q177	q177	176. Have you ever told any one about this?
select_one choices_section9_q178	q178	177. As far as you know, did your father ever beat your mother?
begin group	q179	178. DID YOU HAVE TO INTERRUPT THE INTERVIEW BECAUSE SOME ADULT WAS TRYING TO LISTEN, OR CAME INTO THE ROOM, OR INTERFERED IN ANY OTHER WAY?
select_one choices_section9_q179a	q179a	178a. HUSBAND
select_one choices_section9_q179a	q179b	178b. OTHER MALE ADULT
select_one choices_section9_q179a	q179c	178c. FEMALE ADULT
end group
end group
end group
begin group	SECTION_10	SECTION 10. BRIEF INTERGENERATIONAL/FAMILY AND FOOD HISTORY
integer	Q179	179. What is your age? (yrs.)
select_one choices_SECTION_10_Q180	Q180	180. Is your mother alive?
integer	Q180_a	180 (a): If Alive: how old is she now (yrs.)?
select_one choices_SECTION_10_Q181	Q181	181. Is your father alive?
integer	Q181_a	181 (a): If Alive: how old is he now (yrs.)?
select_one choices_SECTION_10_Q182	Q182	182. If parents are alive: are they now living together?
select_one choices_SECTION_10_Q183	Q183	183 (a): Are you and your spouse living with your parents now?
integer	Q183_a	183 (a): If Yes, For how long now? _______ yrs
select_one choices_SECTION_10_Q183	Q183_b	183 (b): If No: have you ever lived with your parents after you were married?
select_one choices_SECTION_10_Q184	Q184	184: If you (couple) ever lived with your parents, did you share same meals?
text	Q184_a	184 (a): If you (couple) lived with your parents, who prepared the meals?
select_one choices_SECTION_10_Q185	Q185	185. Did you ever discuss with your parents how many children you want to have?
select_one choices_SECTION_10_Q186	Q186	186. Did your parents own land?
select_one choices_SECTION_10_Q187	Q187	187. Would you describe the place where your parents live/lived most of the time as urban, semi-urban or rural?
select_multiple choices_SECTION_10_Q188	Q188	188. What was the occupation of your mother?
select_multiple choices_SECTION_10_Q189	Q189	189. What was the occupation of your father?
select_multiple choices_SECTION_10_Q190	Q190	190. As much as you know, how many meals a day did your mother usually eat?
select_multiple choices_SECTION_10_Q191	Q191	191. As much as you know, how many meals a day did your father usually eat?
select_multiple choices_SECTION_10_Q192a	Q192a	192_a. NSIMA
select_one choices_SECTION_10_Q192b	Q192b	192_b. BREAD
select_one choices_SECTION_10_Q192	Q192c	192_c. RICE
select_one choices_SECTION_10_Q192c	Q192d	192_d. MEAT
select_one choices_SECTION_10_Q192d	Q192e	192_e. CHICKEN
select_one choices_SECTION_10_Q192e	Q192f	192_f. VEGETABLES
select_one choices_SECTION_10_Q192f	Q192g	192_g. FRUITS
select_one choices_SECTION_10_Q192g	Q192h	192_h. MILK
select_one choices_SECTION_10_Q192h	Q192i	192_i. NUTS/BEANS
select_one choices_SECTION_10_Q193	Q193	193: Did your mother smoke tobacco?
select_one choices_SECTION_10_Q194	Q194	194: Did your father smoke tobacco?
select_multiple choices_SECTION_10_Q195	Q195	195: This question is about you: How many meals a day do you usually eat?
select_multiple choices_SECTION_10_Q196a	Q196a	196_a. NSIMA
select_one choices_SECTION_10_Q196b	Q196b	196_b.BREAD
select_one choices_SECTION_10_Q196c	Q196c	196_c. RICE
select_one choices_SECTION_10_Q196d	Q196d	196_d. MEAT
select_one choices_SECTION_10_Q196e	Q196e	196_e. CHICKEN
select_one choices_SECTION_10_Q196f	Q196f	196_f. VEGETABLES
select_one choices_SECTION_10_Q196g	Q196g	196_g. FRUITS
select_one choices_SECTION_10_Q196h	Q196h	196_h. MILK
select_one choices_SECTION_10_Q196i	Q196i	196_i. NUTS/BEANS
decimal	Q197	197: Weight in Kilograms
decimal	Q198	198: Height in Centimeters
end group
