# Supplementary material for: Intimate partner violence and excess fertility among women of reproductive age in Malawi
Source: PLoS One. 2024 Jan 26;19(1):e0297959. doi: 10.1371/journal.pone.0297959 (PMC10817113; doi:10.1371/journal.pone.0297959)
Supplement: S5 File — (XLSX) [file pone.0297959.s005.xlsx]

## Sheet: Women_Baseline_v2_22_Jun_2021-m
study_id	identification.doi	identification.interview.code	identification.cluster_number	identification.hh_number	jhp_hh_number	link_id	identification.line_number	section_1.q1	section_1.q1a	section_1.q2	section_1.q3	section_1.q4a	section_1.q4b	section_1.q5	section_1.q6	section_1.q7	section_1.q8	section_1.q9	section_1.q10	section_1.q11	section_1.q12	section_1.q13	section_1.q14	section_1.q15	section_1.q16	section_1.q17	section_1.q18	section_1.q19	section2.q20	section2.q21	section2.q22a	section2.q22b	section2.q23	section2.q24a	section2.q24b	section2.q25	section2.q26a	section2.q26b	section2.q27	section2.q28	section2.q29	section2.q30	section2.q31	section2.q32	section2.q33	section2.q34	section2.q35	section2.q36	section2.q37a
152-F	2021-08-16	2	21	103	21	21-103-21	2	95				12	2002	20	1	2	3	3	1	3	2						6	1	2												3				2
154-F	2021-08-16	2	21	108	22	21-108-22	2	95				8	1999	23	1	2	1	3	1	3	1	1	2	2			5	1	1	1	1	0	2			2				1	2				2
554-F	2021-08-12	6	21	113	23	21-113-23	2	1	1	3	3	4	1984	38	1	1	8	3	3	3	1	1	2	2			5	9	1	1	1	1	1	2	2	1	2	0	1		2				2	0	0	0	Sinachokeko
343-F	2021-08-12	4	21	118	24	21-118-24	2	95				98	1989	33	1	1	6	3	2	3	2						5	8	1	1	1	1	1	2	0	2				2	2				2
753-F	2021-08-12	8	21	123	25	21-123-25	2	95				2	1982	40	1	1	8	3	3	3	2						4	1	1	1	1	2	2			1	0	1	2	3	2				2	0	0	0	0
346-F	2021-08-13	4	21	128	26	21-128-26	2	1	3	3	3	1	2002	20	1	1	8	3	1	3	2						6	5	1	1	4	0	2			2					2				2
264-F	2021-08-16	3	21	13	3	21-13-3	2	95				10	1986	36	1	1	7	3	1	3	1	1	2	2			1	5	1	1	0	3	1	0	1	2	0	0	1	1	2				2	0	0	0
261-F	2021-08-13	3	21	133	27	21-133-27	2	95				3	2003	19	1	1	7	3	3	3	2						5	5	1	1	0	1	2			2	0	0	1	0	2				2	0	0	0
657-F	2021-08-12	7	21	138	28	21-138-28	2	95				4	1997	25	1	1	7	3	1	3	2						1	1	1	1	1	1	2			2	0	0	2	1	2				2	0	0	0	0
964-F	2021-08-12	10	21	143	29	21-143-29	2	1	0	3	3	1	1998	24	1	2	7	3	1	3	1	1	2	2			2	9	1	1	1	2	2			2	0	0	1	1	2				2	0	0	0	N/A
450-F	2021-08-12	5	21	148	30	21-148-30	2	1	8	3	3	12	1990	32	1	1	3	3	3	3	1	2	2	2			5	8	1	1	3	2	2			1	1	0	1		2				2	0	0	0
659-F	2021-08-12	7	21	153	31	21-153-31	2	1	7	2	3	2	1978	44	1	1	4	3	3	3	1	2	2	2			1	1	1	1	3	1	1	0	1	1	2	1	1		2				1	1	0	1	June
453-F	2021-08-13	5	21	158	32	21-158-32	2	1	3	3	3	3	1994	28	1	1	8	3	3	3	2						6	8	1	1	0	2	2			2	0	0	1	1	2				2	0	0	0
856-F	2021-08-13	9	21	163	33	21-163-33	2	1	0	3	3	8	2001	21	1	2	4	3	3	3	2						1	3	1	1	0	1	1	0	0	2	0	0	2	0	2				2	0	0	0	NA
853-F	2021-08-13	9	21	168	34	21-168-34	2	1	0	3	3	8	1995	27	1	1	6	3	3	3	2						5	3	1	1	2	0	2			2	0	0	2	1	2				2	0	0	0	NA
851-F	2021-08-12	9	21	173	35	21-173-35	2	1	4	3	3	4	1999	23	1	2	1	3	1	3	2						5	1	1	1	0	1	2			2	0	0	2	0	2				2	0	0	0	NA
454-F	2021-08-13	5	21	178	36	21-178-36	2	95				6	1989	33	1	1	6	3	1	3	1	1	1	2			1	1	1	1	0	2	2			2	0	0	1	1	2				2	0	0	0
661-F	2021-08-13	7	21	18	4	21-18-4	2	1	7	3	3	1	1996	26	1	2	2	3	2	3	2						1	8	1	1	1	1	2			2	0	0	2	1	2				2	0	0	0	0
751-F	2021-08-12	8	21	183	37	21-183-37	2	95				8	1983	39	1	2	2	3	3	3	2						1	8	1	1	1	3	2			2	0	0	2	0	2				2	0	0	0	0
267-F	2021-08-12	3	21	188	38	21-188-38	2	1	1	3	3	1	1999	23	1	1	3	3	3	3	2						4	8	1	1	1	0	2			2	0	0	1	0	2				2	0	0	0
968-F	2021-08-13	10	21	193	39	21-193-39	2	1	15	3	3	5	1983	39	1	2	4	3	1	3	1	1	2	2			2	3	1	1	3	1	2			2	0	0	1	1	2				2	0	0	0	N/A
967-F	2021-08-13	10	21	198	40	21-198-40	2	1	7	1	3	1	1983	39	1	2	3	3	1	3	1	2	2	2			4	3	1	1	0	2	1	0	2	1	0	1	1		2				1	1	0	1	July
858-F	2021-08-16	9	21	23	5	21-23-5	2	95				7	1982	40	1	2	4	1	1	3	1	1	2	2			1	8	1	1	4	0	2			2	0	0	2	0	2				2	0	0	0	NA
556-F	2021-08-13	6	21	28	6	21-28-6	2	1	19	3	3	5	1986	36	1	1	8	1	1	3	1	2	2	2			6	1	1	1	4	0	2			1	1	0	1		2				2	0	0	0	Sinachokeko
558-F	2021-08-16	6	21	3	1	21-3-1	2	96				98	1994	28	2			3	3	3	2						5	3	1	1	0	2	1	1	1	2	0	0		1	2				2	0	0	0	Sinachokeko
259-F	2021-08-13	3	21	33	7	21-33-7	2	96				3	2006	16	1	1	7	3	2	3	2						1	1	2							2	0	0	2	0	1	6	2	1	2	0	0	0
457-F	2021-08-16	5	21	38	8	21-38-8	2	1	1	3	3	5	2004	18	1	1	5	3	3	3	2						5	1	1	1	1	0	2			2	0	0	2	0	1	1	1		2	0	0	0
758-F	2021-08-16	8	21	43	9	21-43-9	2	1	5	3	3	1	1993	29	1	1	8	3	1	3	1	1	2	2			5	1	1	1	1	2	2			2	0	0	1	1	2				1	1	0	0	SEPTEMBER
455-F	2021-08-16	5	21	48	10	21-48-10	2	95				4	1980	42	1	1	7	3	1	3	1	1	2	2			5	5	1	1	0	4	1	1	2	2	0	0	1	1	2				2	0	0	0
262-F	2021-08-13	3	21	53	11	21-53-11	2	95				2	1983	39	1	1	4	3	3	3	2						6	8	1	1	2	1	1	1	1	2	0	0	1	2	2				2	0	0	0
970-F	2021-08-16	10	21	58	12	21-58-12	2	1	26	3	3	6	1994	28	1	2	1	3	1	3	1	2	2	2			2	8	1	1	2	1	2			2	0	0	1	2	2				2	0	0	0	N/A
560-F	2021-08-16	6	21	63	13	21-63-13	2	1	8	3	3	8	2001	21	1	1	7	3	1	1	2						5	3	1	1	1	1	2			2	0	0		1	2				1	0	1	0	Sinachokeko
759-F	2021-08-16	8	21	68	14	21-68-14	2	1	5	3	3	98	1996	26	1	1	8	1	3	3	2						5	3	1	1	3	0	2			2	0	0	1	0	2				2	0	0	0	0
155-F	2021-08-17	2	21	73	15	21-73-15	2	1	0	2	3	2	1987	35	1	1	5	3	1	3	2						4	3	1	2			1	0	2	1	1	0	2		2				2
662-F	2021-08-13	7	21	78	16	21-78-16	2	1	1	3	3	9	1999	23	1	2	3	3	2	3	1	1	2	2			4	5	2							2	0	0	2	0	1	4	1		2	0	0	0	0
754-F	2021-08-13	8	21	8	2	21-8-2	2	95				11	1988	34	1	1	5	3	3	3	2						1	1	1	1	3	3	2			2	0	0	1	2	2				2	0	0	0	0
350-F	2021-08-16	4	21	83	17	21-83-17	2	1	7	3	3	5	1989	33	1	2	1	2	3	3	2						5	5	1	1	0	3	2			2				1	2				2
552-F	2021-08-12	6	21	88	18	21-88-18	2	95				5	1998	24	1	1	8	1	1	3	2						5	8	1	1	1	1	2			2	0	0	2	1	2				2	0	0	0	Sinachokeko
344-F	2021-08-12	4	21	93	19	21-93-19	2	1	7	3	3	6	1998	24	1	1	7	2	2	3	2						6	1	1	1	1	1	2			2				1	2				2
149-F	2021-08-12	2	21	98	20	21-98-20	2	1	8	3	3	12	1997	25	1	2	1	3	2	3	2						6	1	1	1	1	1	1		1	2				1	2				1		1
468-F	2021-08-23	5	24	10	2	24-10-2	2	1	7	3	3	6	1993	29	2			3	3	3	2						5	8	1	1	2	1	2			2	0	0	2	2	2				2	0	0	0
573-F	2021-08-23	6	24	100	13	24-100-13	2	96				2	2003	19	1	2	4	3	3	3	1	2	2	2			1	8	1	1	0	1	2			2	0	0		0	2				2	0	0	0	Sinachokeko
571-F	2021-08-23	6	24	106	14	24-106-14	2	96				11	2000	22	1	1	8	1	1	3	2						5	5	1	1	0	2	2			2	0	0		0	2				2	0	0	0	Sinachokeko
168-F	2021-08-24	2	24	112	15	24-112-15	2	95				12	1975	47	1	1	3	3	3	3	1	1	2	2			5	3	1	1	1	2	1	1	1	1	1	0	1		2				1			1
362-F	2021-08-24	4	24	124	16	24-124-16	2	1	1	2	3	12	1987	35	1	1	3	2	3	3	1	1	2	2			6	3	1	1	2		1	0	3	2			2	0	2				2
986-F	2021-08-23	10	24	130	17	24-130-17	2	1	3	3	3	1	1999	23	1	2	3	3	1	3	1	1	2	2			5	8	1	1	1	0	2			2	0	0	1	0	2				1	0	1	0	February
771-F	2021-08-23	8	24	136	18	24-136-18	2	96				2	2003	19	1	1	8	1	1	3	2						5	3	2							2	0	0	2	0	2				2	0	0	0	0
580-F	2021-08-23	6	24	139	35	24-139-35	2	1	1	3	3	12	2002	20	1	1	8	1	3	3	2						2	3	2							2	0	0	2	0	2				2	0	0	0	Sanakhalepo ndi mimba
277-F	2021-08-24	3	24	14	39	24-14-39	2	1	4	3	3	1	2001	21	1	1	5	2	1	3	2						1	1	1	1	1	1	2			2	0	0	1	0	2				2	0	0	0
773-F	2021-08-24	8	24	142	19	24-142-19	2	1	1	3	3	3	2001	21	1	1	6	3	3	1	2						6	9	1	1	1	1	2			1	0	1	1	0	2				2	0	0	0
778--F	2021-08-24	8	24	144	36	24-144-36	2	1	12	3	3	10	2004	18	1	1	8	3	3	3	1	2	2	2			5	8	1	1	1	0	2			2	0	0	2	0	2				2	0	0	0	0
273-F	2021-08-24	3	24	148	20	24-148-20	2	95				2	1982	40	1	1	7	3	2	3	2						5	9	1	1	3	5	2			2	0	0	1	2	2				2	0	0	0
574-F	2021-08-24	6	24	154	21	24-154-21	2	95				8	1971	51	1	1	8	3	1	3	1	1	2	2			2	5	1	1	1	1	1	1	5	2	0	0		0	2				1	3	0	0	February
769-F	2021-08-23	8	24	16	3	24-16-3	2	95				1	2002	20	1	1	5	3	3	3	2						4	8	1	1	1	0	2			2	0	0	1	0	1	2	1		2	0	0	0	0
874-F	2021-08-24	9	24	166	22	24-166-22	2	95				9	1969	53	1	1	8	3	1	3	1	1	2	2			2	5	1	2			2			1	1	1	2		2				1	3	0	3	October
873-F	2021-08-23	9	24	172	23	24-172-23	2	1	11	3	3	10	1990	32	1	1	7	3	1	3	1	1	2	2			5	6	1	1	1	2	1	1	2	2	0	0	2	2	2				2	0	0	0	None
270-F	2021-08-23	3	24	178	24	24-178-24	2	95				6	1991	31	1	1	8	3	1	3	2						5	1	1	1	2	2	2			2	0	0	1	2	2				2	0	0	0
471-F	2021-08-24	5	24	184	25	24-184-25	2	95				10	1973	49	1	1	6	3	1	3	1	1	2	2			6	5	1	1	2	1	1	0	1	2	0	0	2	1	2				2	0	0	0
774-F	2021-08-24	8	24	190	26	24-190-26	2	95				11	1998	24	1	2	2	3	3	3	2						2	8	1	1	2	0	2			2	0	0		0	2				2	0	0	0	0
990-F	2021-08-24	10	24	196	27	24-196-27	2	95				5	2002	20	1	2	3	3	3	3	2						2	8	1	1	1	0	2			2	0	0		0	2				2	0	0	0	N/A
988-F	2021-08-24	10	24	202	28	24-202-28	2	1	4	3	3	3	2001	21	1	2	3	3	3	3	2						2	8	1	1	1	1	2			2	0	0	1	0	2				2	0	0	0	N/A
686-F	2021-08-24	7	24	214	29	24-214-29	2	1	1	3	3	1	2002	20	1	1	8	3	3	3	2						5	5	2							2	0	0	2	0	2				2	0	0	0	0
770-F	2021-08-23	8	24	22	4	24-22-4	2	1	9	3	3	5	1983	39	1	1	6	3	3	3	1	2	2	2			2	3	1	1	1	1	2			2	0	0		0	2				2	0	0	0	0
474-F	2021-08-30	5	24	220	30	24-220-30	2	1	4	3	3	6	2000	22	1	1	8	3	3	3	2						4	8	1	1	0	1	2			2	0	0	2	0	2				1	1	0	0	March
684-F	2021-08-24	7	24	226	31	24-226-31	2	1	21	3	3	12	1995	27	1	2	4	3	2	3	1	1	2	1	1	2	1	3	1	1	1	1	2			2	0	0	2	0	2				2	0	0	0	0
876-F	2021-08-24	9	24	232	32	24-232-32	2	1	7	3	3	8	1977	45	1	2	2	3	1	1	2						5	3	1	1	4	1	1	1	0	2	0	0	2	1	2				1	0	0	0	November
473-F	2021-08-24	5	24	238	33	24-238-33	2	1	2	3	3	9	2000	22	1	2	4	3	3	3	2						5	5	1	1	1	0	2			2	0	0	2	0	2				2	0	0	0
276-F	2021-08-23	3	24	24	37	24-24-37	2	1	4	3	3	7	1982	40	1	1	7	1	1	3	2						5	5	1	1	2	2	2			1	2	0	1		2				1	1	0	2	October
475-F	2021-08-24	5	24	24	40	24-24-40	2	1	43	2	3	5	1963	59	1	1	2	3	1	3	1	1	2	2			5	1	1	1	2	2	1	6	1	2	0	0	2	0	2				1	2	0	0	Jul
272-F	2021-08-24	3	24	28	5	24-28-5	2	1	2	2	3	1	1993	29	1	2	2	3	3	3	1	2	2	2			5	3	1	1	1	0	2			2	0	0	1	0	2				2	0	0	0
470-F	2021-08-23	5	24	34	6	24-34-6	2	95				2	1999	23	1	2	1	3	3	3	2						1	8	1	1	0	1	2			2	0	0	2	0	2				2	0	0	0
358-F	2021-08-23	4	24	4	1	24-4-1	2	1	9	2	3	12	1994	28	1	2	1	3	3	3	2						1	8	1	1	1	1	2			2				1	2				2
984-F	2021-08-23	10	24	40	7	24-40-7	2	95				1	1988	34	1	1	7	3	1	3	2						1	1	1	1	2	3	2			1	0	1	1		2				2	0	0	0	N/A
998-F	2021-08-24	10	24	5	38	24-5-38	2	1	26	3	3	6	1994	28	1	2	1	3	1	3	1	2	2	2			2	8	1	1	2	1	2			2	0	0	1	2	2				2	0	0	0	N/A
680-F	2021-08-23	7	24	52	8	24-52-8	2	1	7	3	3	3	1983	39	1	1	4	3	3	3	2						5	3	1	1	4	3	2			1	1	0	2		2				1	1	0	0	February
268-F	2021-08-23	3	24	58	9	24-58-9	2	1	0	2	3	9	1994	28	1	1	7	3	1	2	2						5	8	1	1	1	2	2			2	0	0	1	2	2				2	0	0	0
870-F	2021-08-23	9	24	70	10	24-70-10	2	1	5	3	3	6	1994	28	1	2	2	3	1	3	2						6	5	1	1	1	1	2			2	0	0	2	1	2				2	0	0	0	NA
804-F	2021-08-24	9	24	787	34	24-787-34	2	95				7	1965	57	1	1	4	3	3	3	2						5	8	1	1	2	3	1	0	1	1	0	2	1		2				1	1	0	1	June
683-F	2021-08-23	7	24	88	11	24-88-11	2	1	34	3	3	98	1983	39	1	1	7	3	3	3	2						1	1	1	1	2	2	1	1	1	2	0	0	2	2	2				2	0	0	0	0
166-F	2021-08-23	2	24	94	12	24-94-12	2	95				10	2001	21	1	2	1	3	1	3	1	1	2	2			5	1	1	1	0	1	2			2				0	2				2
435-F	2021-08-03	5	29	101	13	29-101-13	2	1	13	3	3	7	1995	27	1	1	3	3	3	3	2						5	3	1	1	3	1	2			2	0	0	2	0	2				2	0	0	0
237-F	2021-08-02	3	29	109	14	29-109-14	2	1	4	3	3	1	2001	21	1	1	5	2	1	3	2						1	1	1	1	1	1	2			2	0	0	1	0	2				2	0	0	0
241-F	2021-08-04	3	29	117	15	29-117-15	2	95				8	1995	27	1	1	8	3	2	3	2						5	8	1	1	0	3	2			2	0	0	1	1	2				2	0	0	0
733-F	2021-08-02	8	29	125	16	29-125-16	2	1	15	3	3	4	1992	30	1	1	3	1	1	1	2						5	1	1	1	2	2	2			2	0	0	1	0	3				2	0	0	0	0
535-F	2021-08-02	6	29	13	2	29-13-2	2	95				6	1999	23	1	2	2	3	1	3	2						5	1	1	1	2	0	2			2	0	0	2	1	2				2	0	0	0	Sinachokepo
534-F	2021-08-02	6	29	133	17	29-133-17	2	1	8	3	3	98	1993	29	1	1	5	3	1	3	2						4	8	1	1	1	2	2			2	0	0	2	2	2				2	0	0	0	Sinachokeko
236-F	2021-08-02	3	29	141	18	29-141-18	2	1	27	3	3	10	1980	42	1	1	4	3	3	3	1	1	2	2			5	8	1	1	4	1	1	0	1	2	0	0	1	0	2				2	0	0	0
734-F	2021-08-02	8	29	149	19	29-149-19	2	1	15	3	3	2	1987	35	1	1	6	3	3	3	2						5	8	1	1	4	1	2			2	0	0	1	1	2				1	1	0	0	AUGUST
034-F	2021-08-02	1	29	157	20	29-157-20	2	1	15	3	3	11	1987	35	1	2	1	3	1	3	1	2	2	2			5	8	1	1	1	2	2			2	0	0		1	2				2	0	0	0	0
130-F	2021-08-02	2	29	165	21	29-165-21	2	1	8	2	3	9	1993	29	1	1	8	3	1	3	1	2	2	2			5	8	1	1	1	2	2			2				2	2				2
830-F	2021-08-02	9	29	173	22	29-173-22	2	1	15	3	3	98	1993	29	1	1	5	3	1	3	2						8	1	1	1	3	0	2			1	0	1	2		2				1	1	1	0	June
331-F	2021-08-04	4	29	181	23	29-181-23	2	1	4	3	3	98	2001	21	1	1	4	3	1	3	2						5	6	1	1	0	1	2			1	1	0	1		2				2
538-F	2021-08-03	6	29	189	24	29-189-24	2	95				5	1989	33	1	1	2	3	3	3	2						5	9	1	1	1	1	2			1	0	1	1		2				2	0	0	0	Sinachokeko
036-F	2021-08-02	1	29	197	25	29-197-25	2	95				1	1990	32	1	1	7	3	1	3	1	1	2	1	1	2	5	9	1	1	3	1	2			2	0	0		1	2				2	0	0	0	0
943-F	2021-08-03	10	29	205	26	29-205-26	2	1	8	3	3	7	1999	23	1	1	6	3	3	3	2						5	5	1	1	2	1	2			2	0	0		1	2				1	1	0	0	N/A
635-F	2021-08-02	7	29	21	3	29-21-3	2	95				8	1971	51	2			3	3	3	2						5	8	1	1	1	0	1	1	4	1	0	1	2		2				2	0	0	0	0
833-F	2021-08-02	9	29	213	27	29-213-27	2	1	0	3	3	7	2001	21	1	1	7	3	3	3	2						8	1	1	1	1	0	2			2	0	0	2	0	2				2	0	0	0	NA
638-F	2021-08-03	7	29	221	28	29-221-28	2	1	35	3	3	12	1972	50	1	1	7	3	1	3	1	2	2	2			5	8	1	1	0	1	1	3	2	1	0	0	2		2				2	0	0	0	0
942-F	2021-08-03	10	29	229	29	29-229-29	2	1	27	3	3	98	1978	44	1	1	3	3	1	3	2						5	3	1	1	4	1	1	0	3	2	0	0		1	2				1	1	1	0	n/A
239-F	2021-08-03	3	29	237	30	29-237-30	2	1	14	3	3	98	1994	28	1	1	8	3	1	3	2						2	8	1	1	4	0	2			2	0	0	1	3	2				2	0	0	0
137-F	2021-08-05	2	29	245	31	29-245-31	2	1	4	3	3	1	1999	23	1	1	8	2	2	3	2						5	5	1	1	1	1	2			2				0	2				2
135-F	2021-08-04	2	29	253	32	29-253-32	5	1	6	3	3	6	1996	26	1	1	3	3	2	3	2						5	3	1	1	2	1	1	1	0	2				2	2				2
944-F	2021-08-04	10	29	261	33	29-261-33	2	1	30	3	3	12	1989	33	1	1	5	3	1	1	1	1	2	2			5	8	1	1	2	2	2			2	0	0	2	1	2				2	0	0	0	Palibe
133-F	2021-08-03	2	29	269	34	29-269-34	2	1	23	3	3	1	1984	38	1	1	3	3	3	3	2						5	8	1	1	3	1	1		1	2				2	2				1	1
838-F	2021-08-05	9	29	277	35	29-277-35	2	1	10	2	3	98	1976	46	1		0	3	2	3	2						8	5	1	1	1	1	1	3	0	2	0	0	2	0	2				2	0	0	0	NA
835-F	2021-08-04	9	29	285	36	29-285-36	2	1	0	3	3	8	2002	20	1	2	2	3	1	3	1	1	2	1	1	2	5	1	2							2	0	0	2	0	2				2	0	0	0	None
328-F	2021-08-03	4	29	29	4	29-29-4	2	95				98	1977	45	2			3	3	3	2						4	3	1	1	1	2	2			2				2	1	8	2	1	2
041-F	2021-08-04	1	29	293	37	29-293-37	2	1	9	3	3	98	1984	38	1	1	3	3	1	2	2						5	8	1	1	4	2	2			1	1	0	1		1	5	2	2	1	1	0	1
539-F	2021-08-04	6	29	301	38	29-301-38	2	1	22	3	3	10	1991	31	1	1	7	3	1	3	2						5	5	1	1	2	2	1	0	1	1	1	1	1		2				1	4	0	0	July
832-F	2021-08-02	9	29	309	39	29-309-39	2	95				12	1984	38	2			3	3	3	2						8	8	1	1	3	1	2			2	0	0	2	0	2				1	0	0	1	January
736-F	2021-08-03	8	29	317	40	29-317-40	2	95				6	1985	37	1	1	4	3	3	3	2						5	8	1	1	2	3	1	0	1	2	0	0	2	2	2				2	0	0	0	0
947-F	2021-08-04	10	29	37	5	29-37-5	2	1	52	3	3	10	1971	51	1	1	3	3	1	1	1	1	2	2			4	5	1	1	1	1	2			1	0	1	2		2				1	1	0	1	December
536-F	2021-08-03	6	29	45	6	29-45-6	2	96				98	1994	28	1	1	3	1	3	3	2						4	8	1	2			2			1	1	0	2		1	2	2	1	2	0	0	0	Sinachokeko
738-F	2021-08-03	8	29	5	1	29-5-1	2	95				7	1989	33	1	1	7	3	1	3	1	2	2	2			4	9	1	1	2	3	2			1	0	1	1	2	2				2	0	0	0	0
038-F	2021-08-03	1	29	53	7	29-53-7	2	1	18	2	3	10	1987	35	1	2	2	3	1	3	1	2	2	2			1	8	1	1	1	2	2			2	0	0		1	1	7	2	2	2	0	0	0	0
837-F	2021-08-05	9	29	61	8	29-61-8	2	95				2	1995	27	1	2	4	3	2	3	1	1	2	2			4	8	2							2	0	0	2	0	2				2	0	0	0	NA
540-F	2021-08-04	6	29	69	9	29-69-9	2	1	8	3	3	2	1996	26	1	1	6	3	2	3	1	2	2	2			5	9	1	1	4	1	2			2	0	0		1	2				2	0	0	0	Spinachokeko
640-F	2021-08-03	7	29	77	10	29-77-10	2	1	16	3	3	9	1989	33	1	1	2	3	3	3	1	2	2	2			5	8	1	1	0	2	2			1	0	3	2		2				1	2	0	1	2007
242-F	2021-08-04	3	29	85	11	29-85-11	2	1	2	3	3	1	1997	25	1	1	6	3	3	3	2						5	3	1	1	0	3	2			1	1	0	1		2				1	0	0	1	January
438-F	2021-08-04	5	29	93	12	29-93-12	2	1	5	3	3	1	1999	23	2			3	3	3	2						5	3	1	1	2	0	2			2	0	0	2	0	2				2	0	0	0
460-F	2021-08-18	5	30	10	3	30-10-3	2	1	3	3	3	11	1990	32	1	2	1	3	3	3	1	1	2	2			2	1	1	1	2	1	1	1	0	2	0	0	2	2	2				2	0	0	0
972-F	2021-08-17	10	30	100	17	30-100-17	2	1	21	3	3	8	2001	21	1	2	2	3	1	1	1	1	2	2			5	5	1	1	1	1	2			2	0	0	1	0	2				2	0	0	0	N/A
762-F	2021-08-18	8	30	106	18	30-106-18	2	95				2	1995	27	1	1	4	3	1	3	1	1	2	2			5	8	1	1	1	2	2			2	0	0	1	1	2				2	0	0	0	0
764-F	2021-08-19	8	30	112	19	30-112-19	2	1	14	3	3	8	1989	33	1	1	8	3	1	3	1	1	2	2			2	8	1	1	4	0	2			2	0	0	1	1	2				2	0	0	0	0
353-F	2021-08-19	4	30	118	20	30-118-20	2	1	2	3	3	1	2001	21	1	1	6	2	1	2	2						2	1	1	1	1	0	2			2				1	2				2
674-F	2021-08-19	7	30	124	21	30-124-21	2	95				11	1981	41	1	1	7	3	2	3	1	1	2	2			4	8	1	1	1	2	1	0	1	2	0	0	2	1	2				1	1	0	1	4
676-F	2021-08-19	7	30	130	22	30-130-22	2	1	1	3	3	8	1986	36	1	2	4	2	2	3	1	1	2	2			1	8	1	1	1	1	1	0	1	2	0	0	2	1	2				1	1	0	1	August
677-F	2021-08-19	7	30	136	23	30-136-23	2	1	1	3	3	5	2003	19	1	1	7	3	3	3	2						5	1	1	1	0	1	2			2	0	0	2	0	2				1	1	0	0	May
765-F	2021-08-20	8	30	142	24	30-142-24	2	96				8	2002	20	1	2	3	1	3	3	2						5	8	2							2	0	0	2	0	2				2	0	0	0	0
979-F	2021-08-19	10	30	148	25	30-148-25	2	1	7	2	3	11	1990	32	1	1	1	3	3	3	2						4	9	1	1	1	3	1	1	0	1	1	0	1		2				2	0	0	0	N/A
157-F	2021-08-18	2	30	154	26	30-154-26	2	95				11	1999	23	1	2	1	3	1	3	1	1	2	2			5	1	1	1	1	1	2			2				0	2				2
567-F	2021-08-19	6	30	16	4	30-16-4	2	1	1	3	3	98	1996	26	1	1	4	3	1	3	2						5	8	1	1	1	2	2			2	0	0		2	2				2	0	0	0	Sinachokeko
670-F	2021-08-18	7	30	160	27	30-160-27	2	1	2	3	3	4	1984	38	1	1	8	3	2	3	1	2	1	2			5	1	1	1	1	1	1	0	1	2	0	0	2	1	2				2	0	0	0	0
159-F	2021-08-18	2	30	166	28	30-166-28	2	95				6	1995	27	1	1	4	3	3	3	2						5	5	1	1		3	2			2				2	2				2
160-F	2021-08-19	2	30	172	29	30-172-29	2	95				10	1979	43	2			3	1	3	2						5	8	1	1	1	1	1	1	1	1		1	1		2				2
862-F	2021-08-18	9	30	178	30	30-178-30	2	1	4	3	3	9	1999	23	1	1	7	3	1	3	2						5	8	1	1	1	1	2			1	0	1	2		2				2	0	0	0	NA
977-F	2021-08-18	10	30	184	31	30-184-31	2	95				10	1987	35	1	1	5	3	1	1	1	1	2	2			5	8	1	1	1	0	2			1	1	1	1		2				1	3	3	3	2021-07-17
864-F	2021-08-19	9	30	190	32	30-190-32	2	95				10	2002	20	1	1	5	3	1	3	1	1	2	2			5	1	1	1	1	1	2			2	0	0	2	0	2				2	0	0	0	NA
671-F	2021-08-18	7	30	196	33	30-196-33	2	1	4	3	3	9	1978	44	1	2	2	3	1	3	2						5	4	1	1	0	1	2			2	0	0	2	0	2				1	1	0	1	2009
463-F	2021-08-18	5	30	202	34	30-202-34	2	1	5	3	3	98	1998	24	1	1	4	3	3	3	2						5	8	1	1	0	2	2			2	0	0	2	1	1	2	2	2	1	2	0	1	April
462-F	2021-08-18	5	30	208	35	30-208-35	2	1	5	3	3	9	1987	35	1	1	8	3	1	3	2						5	3	1	1	5	0	2			2	0	0	2	1	2				1	1	0	0	February
860-F	2021-08-18	9	30	22	5	30-22-5	2	95				5	1985	37	1	2	4	3	1	3	1	1	1	2			5	5	1	1	3	1	2			2	0	0	2	1	2				2	0	0	0	NA
162-F	2021-08-19	2	30	220	36	30-220-36	2	1	4	3	3	12	1988	34	1	1	4	3	1	3	2						5	8	1	1	2	2	2			1	1		1		1	3	1		2
465-F	2021-08-19	5	30	226	37	30-226-37	2	1	29	3	3	1	1992	30	1	2	2	3	3	3	1	1	2	2			5	5	1	1	2	1	2			1	0	1	2		2				2	0	0	0
564-F	2021-08-18	6	30	232	38	30-232-38	2	1	4	3	3	9	2003	19	1	1	5	3	3	3	2						3	3	1	1	1	0	2			2	0	0		0	2				2	0	0	0	Sinachokeko
869-F	2021-08-20	9	30	237	39	30-237-39	2	95				9	1977	45	1	1	8	3	1	3	2						5	8	1	1	0	1	1	0	0	1	1	0	2		2				1	0	0	1	NA
976-F	2021-08-18	10	30	238	40	30-238-40	2	1	0	3	3	1	1998	24	1	2	4	3	1	3	1	1	2	2			1	6	1	1	0	1	2			2	0	0		0	2				1	1	1	0	July
983-F	2021-08-20	10	30	28	6	30-28-6	2	95				1	2006	16	1	1	7	3	1	3	2						5	5	1	1	0	1	2			2	0	0	1	0	2				2	0	0	0	N/A
569-F	2021-08-20	6	30	34	7	30-34-7	2	1	6	3	3	2	1996	26	1	3	1	3	3	3	1	1	2	2			2	3	1	1	1	1	2			2	0	0		1	2				1	2	0	0	January
265-F	2021-08-17	3	30	4	1	30-4-1	2	1	3	2	3	10	2001	21	1	2	1	3	1	3	2						2	8	1	1	1	1	2			2	0	0	1	1	2				2	0	0	0
766-F	2021-08-19	8	30	4	2	30-4-2	2	95				7	1997	25	1	2	2	1	1	1	2						5	8	1	1	3	0	1	0	1	2	0	0	1	2	2				2	0	0	0	0
666-F	2021-08-16	7	30	40	8	30-40-8	2	95				9	1980	42	1	1	5	3	3	3	2						5	8	1	1	3	1	1	0	2	2	0	0	2	0	2				1	1	0	0	Doesn't remember the year
466-F	2021-08-20	5	30	46	9	30-46-9	2	1	5	3	3	11	2000	22	1	1	8	3	3	3	1	1	2	1	1	1	5	1	1	1	0	1	2			2	0	0	2	0	2				1	0	0	1	February
868-F	2021-08-20	9	30	52	10	30-52-10	2	95				10	1986	36	1	2	4	3	1	3	1	1	2	2			2	5	1	1	2	1	2			1	0	1	2		2				1	0	0	1	NA
760-F	2021-08-17	8	30	64	11	30-64-11	2	95				8	1994	28	1	2	2	3	1	3	1	1	2	1	1	1	5	8	1	1	2	1	2			2	0	0	1	1	2				2	0	0	0	0
982-F	2021-08-20	10	30	70	12	30-70-12	2	1	0	2	3	12	1981	41	1	2	4	3	1	3	1	1	2	2			5	4	1	2			1	3	3	2	0	0	1	0	2				2	0	0	0	N/A
866-F	2021-08-19	9	30	76	13	30-76-13	2	95				10	1992	30	1	2	2	3	2	3	2						2	8	1	1	2	0	2			2	0	0	2	0	2				2	0	0	0	NA
459-F	2021-08-17	5	30	82	14	30-82-14	2	95				2	2005	17	1	1	7	3	3	3	2						5	1	2							2	0	0	2	0	1	7	2	1	2	0	0	0
973-F	2021-08-17	10	30	88	15	30-88-15	2	1	16	3	3	11	1987	35	1	1	8	3	1	3	2						5	1	1	1	3	2	2			2	0	0	1	1	2				2	0	0	0	N/A
761-F	2021-08-17	8	30	94	16	30-94-16	2	1	2	3	3	6	1981	41	1	1	5	3	1	3	2						2	3	1	1	1	0	1	1	2	1	1	0	1	0	2				2	0	0	0	0
012 - F	2021-06-30	1	33	103	15	33-103-15	2	1	8	3	3	9	1996	26	1	2	3	3	3	3	2						5	3	1	1	1	1	2			2	0	0		0	2				2	0	0	0	0
711-F	2021-06-29	8	33	110	16	33-110-16	2	95				1	1991	31	1	1	7	3	3	3	2						5	8	1	1	2	2	2			2	0	0	2	1	2				2	0	0	0	0
202-F	2021-06-23	3	33	117	17	33-117-17	2	1	38	3	3	10	1990	32	2			3	3	3	2						5	1	1	1	2	1	1	0	2	1	0	2			2				1	2	0	2	2002
408-F	2021-06-29	5	33	12	2	33-12-2	2	1	3	3	3	7	1999	23	1	2	4	1	3	1	2						1	3	1	1	1	0	2			1	0	1	2		2				1	1	0	1	August
204-F	2021-06-24	3	33	124	18	33-124-18	2	95				3	1988	34	1	1	8	2	2	3	2						5	5	1	1	1	2	2			1	1	0			2				1	2	0	1	June
701-F	2021-06-22	8	33	131	19	33-131-19	2	95				7	1985	37	1	1	8	3	3	3	2						5	8	1	1	2	2	1	1	0	2	0	0	2	1	2				2	0	0	0	0
409-F	2021-06-29	5	33	138	20	33-138-20	2	95				10	2000	22	1	1	4	3	3	3	1	2	2	2			5	8	1	1	2	1	2			2	0	0	2	0	2				2	0	0	0
702-F	2021-06-23	8	33	145	21	33-145-21	2	95				1	1979	43	1	1	4	3	3	3	2						5	9	1	1	4	0	2			2	0	0	2	2	2				2	0	0	0	0
501-F	2021-06-22	6	33	152	22	33-152-22	501	95				9	1968	54	1	1	8	2	3	3	1	2	2	2			4	8	1	1	3	6	1	2	2	1	4	1	1		2				1	2	0	0	June
111-F	2021-06-30	2	33	159	23	33-159-23	2	1	4	3	3	10	2002	20	1	1	7	3	3	3	1	2	2	2			6	5	1	1	0	2	2			2				0	2				2
402-F	2021-06-23	5	33	166	24	33-166-24	2	1	43	2	3	5	1963	59	1	1	2	3	1	3	1	1	2	2			5	1	1	1	2	2	1	6	1	2	0	0	2	0	2				1	2	0	0	Jul
712-F	2021-06-30	8	33	173	25	33-173-25	2	1	8	3	3	12	2000	22	1	1	8	1	3	1	2						6	9	1	1	0	1	2			2	0	0	2	0	2				2	0	0	0	0
102-f	2021-06-23	2	33	180	26	33-180-26	2	1	31	3	3	8	1991	31	1	1	8	3	3	3	2						5	8	1	1	1	2	2			2				2	2				2
811_F	2021-07-02	9	33	187	27	33-187-27	2	1	1	3	3	7	1999	23	1	1	8	3	3	3	2						1	5	1	1	1	1	1	0	0	2	0	0	2	1	1	3	2	2	2	0	0	0	Palibe
809-F	2021-06-29	9	33	19	3	33-19-3	2	1	10	3	3	6	1998	24	1	1	4	3	3	3	2						4	9	1	1	2	0	2			2	0	0	2	1	2				2	0	0	0	0
312-F	2021-07-02	4	33	194	28	33-194-28	2	95				98	1960	62	2			3	1	3	1	1	2	2			5	8	1	1	2	4	2			1	1	2	1		2				1	2		2
503-F	2021-06-24	6	33	201	29	33-201-29	2	1	16	3	3	6	1989	33	1	1	4	3	1	3	2						8	8	1	1	3	1	2			2	0	0	1	1	2				1	1	0	0	July
502-F	2021-06-23	6	33	208	30	33-208-30	2	1	9	3	3	98	1978	44	2			3	1	3	2						6	5	1	1	1	0	1	1	3	2	0	0	1	0	2				1	0	0	1	Dont remember
812_F	2021-07-02	9	33	214	31	33-214-31	2	1	5	3	3	5	1976	46	1	2	4	3	1	1	1	1	1	2			2	3	1	1	2	2	1	1	0	2	0	0	2	0	2				2	0	0	0	Never
803-F	2021-06-24	9	33	222	32	33-222-32	2	1	6	3	3	3	1997	25	1	1	7	3	1	3	2						4	1	1	1	1	2	2			2	0	0	2	2	2				2	0	0	0	Sinachokepo
210-F	2021-06-29	3	33	229	33	33-229-33	2	95				1	1968	54	1	1	8	3	1	3	1	1	2	2			5	4	1	2			1	0	2	2	0	0		0	2				1	1	0	0	October
509-F	2021-06-29	6	33	236	34	33-236-34	2	95				1	1982	40	1	1	8	3	1	3	1	1	2	2			1	8	1	1	2	1	1	2	0	2	0	0	1	0	2				1	1	0	0	May
413-F	2021-07-02	5	33	243	35	33-243-35	2	1	10	3	3	6	1993	29	1	1	8	3	3	3	1	2	2	2			5	6	1	1	1	1	2			2	0	0	2	1	2				2	0	0	0	Sinachokepo
703-F	2021-06-24	8	33	250	36	33-250-36	2	95				6	1979	43	1	1	3	3	1	3	2						5	5	1	1	5	0	1	1	0	2	0	0	2	0	2				2	0	0	0	0
014-F	2021-07-01	1	33	257	37	33-257-37	2	1	9	3	3	98	2001	21	1	1	5	3	3	3	2						6	4	1	1	1	1	2			2	0	0		2	2				1	1	0	0
101-F	2021-06-22	2	33	26	4	33-26-4	2	1	25	3	3	6	1979	43	2			3	2	1	2						5	5	1	1	4	0	1	1	1	2	0	0	2	1	2				1	1	1	0	February
214-F	2021-07-02	3	33	264	38	33-264-38	2	1	10	2	3	12	1996	26	1	1	8	3	3	3	2						5	5	1	1	2	1	2			2	0	0		0	2				1	1	0	0	February
403-F	2021-06-24	5	33	271	39	33-271-39	2	95				5	1980	42	1	1	8	1	1	3	2						1	3	1	1	3	0	1	0	1	2	0	0	2	0	2				2	0	0	0
203-F	2021-06-24	3	33	278	40	33-278-40	2	1	52	3	3	6	1970	52	1	1	2	2	3	3	2						4	5	1	2			1	1	1	2			2	1	2				1	1	0	0	February
201-f	2021-06-22	4	33	33	5	33-33-5	2	1	3	3	3	2	2002	20	1	2	3	1	1	3	2						5	1	1	1	0	1	2			2	0	0	2	0	2				2	0		0	0
209-F	2021-06-29	3	33	40	6	33-40-6	2	1	6	2	3	7	1975	47	1	2	2	3	1	3	1	1	2	2			2	5	1	1	0	1	1	1	3	2				0	2				2	0	0	0
708-F	2021-06-28	8	33	47	7	33-47-7	2	1	4	2	3	4	2000	22	1	2	3	3	3	1	2						3	9	1	1	0	1	2			2	0	0	2	0	2				2	0	0	0	0
401-F	2021-06-22	5	33	5	1	33-5-1	2	1	2	3	3	7	1994	28	1	1	3	3	3	3	2						5	5	1	1	1	1	1	1	0	2	0	0	2	0	1	6	1		2	0	0	0	0
115-F	2021-07-02	2	33	54	8	33-54-8	2	1	3	3	1	10	1999	23	1	1	5	3	3	3	1	1	1	2			5	2	1	2			1	1	1	2				0	1	5	2	1	1	1			June
615-M	2021-07-02	7	33	61	9	33-61-9	2	95				12	2002	20	1	2	2	3	3	3	2						5	1	1	1	0	1	2			1	1	0	1		2				1	1	0	1	32
309-F	2021-06-29	4	33	68	10	33-68-10	2	95				5	1989	33	1	2	2	3	1	2	2						5	5	1	1	1	2	2			2				2	1	3	2	1	2
116-F	2021-07-05	2	33	75	11	33-75-11	2	95				98	1982	40	1	1	5	3	1	3	2						5	1	1	1	1	1	1	1	1	2				0	2				2
109-F	2021-06-29	2	33	82	12	33-82-12	2	1	20	1	3	10	1975	47	1	1	2	3	1	3	2						1	5	1	1	0	4	1	1	2	1	1	0	1		2				2
709-F	2021-06-29	8	33	89	13	33-89-13	2	1	3	3	3	11	1995	27	1	2	1	1	3	3	1	2	2	2			3	8	1	1	1	0	1	0	1	2	0	0	2	0	2				2	0	0	0	0
710-F	2021-06-29	8	33	96	14	33-96-14	2	95				7	1988	34	1	1	5	3	3	3	1	1	2	2			3	5	1	1	3	2	1	1	0	1	1	0	2	1	2				2	0	0	0	0
114-F	2021-07-01	2	35	1	1	35-1-1	2	1	30	3	3	6	1966	56	1	1	4	3	3	1	2						1	5	1	2			1	3	3	2				0	2				1	1
907-F	2021-06-28	10	35	1	2	35-1-2	2	1	18	3	3	3	2004	18	1	1	8	2	3	3	2						5	8	1	1	0	1	2			2	0	0		0	2				2	0	0	0	N/A
516-F	2021-07-02	6	35	108	19	35-108-19	2	95				3	1984	38	1	1	3	3	1	3	1	1	2	2			6	8	1	1	2	1	1	0	2	1	1	2	1		2				2	0	0	0	Sinachoke
606F	2021-06-25	7	35	111	20	35-111-20	2	95				98	1987	35	1	1	7	3	2	3	2						5	8	1	1	2	0	1	1	1	2	0	0	2	1	2				2	0	0	0	0
308-F	2021-06-28	4	35	118	21	35-118-21	2	95				98	1995	27	1	1	6	2	3	3	2						1	8	1	1	1	3	2			2			2	0	2				2		0
404- F	2021-06-24	5	35	121	22	35-121-22	2	1	6	3	3	2	1996	26	1	1	3	3	3	3	2						5	8	1	1	0	2	2			2	0	0	2	2	2				1	1	0	0	February
704-F	2021-06-24	8	35	125	23	35-125-23	2	95				8	1990	32	1	1	2	3	1	1	2						5	8	1	1	0	0	2			1	2	0	2	2	2				1	2	2	2	AUGUST
510-F	2021-06-30	6	35	14	5	35-14-5	2	1	1	3	3	12	2002	20	1	1	8	1	3	3	2						2	3	2							2	0	0	2	0	2				2	0	0	0	Sanakhalepo ndi mimba
505-F	2021-06-25	6	35	155	24	35-155-24	2	1	10	3	3	8	1991	31	1	1	8	3	1	3	1	2	2	2			5	3	1	1	1	1	1	1	1	2	0	0	1	1	2				2	0	0	0	Palibe
715-F	2021-07-02	8	35	159	25	35-159-25	2	95				1	1983	39	1	2	1	3	1	1	2						5	8	1	1	2	2	2			2	0	0	2	1	2				2	0	0	0	0
006 - F	2021-06-25	1	35	16	6	35-16-6	2	1	29	3	3	98	1980	42	1	1	4	3	1	3	1	1	2	2			5	8	1	1	1	3	2			1	1	0	2		2				2	0	0	0	0
205-F	2021-06-25	3	35	189	26	35-189-26	2	1	12	2	3	5	1993	29	1	1	7	2	1	2	1	1	2	1	1	1	4	8	1	1	1	1	2			2					2				2	0	0	0
693-F	2021-06-28	7	35	19	38	35-19-38	2	1	16	3	3	9	1989	33	1	1	2	3	3	3	1	2	2	2			5	8	1	1	0	2	2			1	0	3	2		2				1	2	0	1	2007
206-F	2021-06-25	3	35	191	27	35-191-27	2	1	20	3	3	3	1990	32	1	1	4	3	1	1	1	2	2	2			4	9	1	1	2	2	2			2	0	0		1	2				2	0	0	0
805_F	2021-06-25	9	35	193	28	35-193-28	2	1	5	3	3	1	1997	25	1	1	7	3	1	3	1	1	2	2			1	8	1	1	0	1	2			2	0	0	2	0	2				1	0	1	0	2017
915-F	2021-07-02	10	35	20	7	35-20-7	2	1	31	3	2	5	1979	43	1	1	3	3	1	3	2						5	8	1	1	3	1	1	3	0	1	0	1	1		2				1	1	0	1	2021-10-15
405-F	2021-06-25	5	35	20	8	35-20-8	2	95				8	1974	48	1	1	8	3	3	3	2						5	9	1	1	3	0	1	3	1	2	0	0	2	1	2				2	0	0	0
717-F	2021-07-02	8	35	23	9	35-23-9	2	95				6	1999	23	1	2	1	3	3	3	2						4	8	1	1	1	1	2			2	0	0	2	0	2				2	0	0	0	0
106-F	2021-06-25	2	35	24	10	35-24-10	2	95				12	1980	42	1	2	2	3	1	3	1	1	2	2			3	3	1	1	0	1	1	2	0	1	0	1	1		2				1	1		1
913-F	2021-07-01	10	35	241	29	35-241-29	2	1	7	3	3	2	2002	20	1	1	7	3	1	1	2						5	5	1	1	1	0	2			2	0	0	1	0	2				2	0	0	0	N/A
406-F	2021-06-25	5	35	245	30	35-245-30	2	95				7	1989	33	1	1	8	3	3	3	2						5	3	1	1	1	1	1	1	0	1	1	0	2		2				2	0	0	0	0
208-F	2021-06-28	3	35	246	31	35-246-31	2	1	0	3	3	10	2002	20	1	1	6	3	2	3	1	1	2	2			6	8	1	1	1	0	2			2			2	0	2				2	0	0	0
810_F	2021-07-01	9	35	252	32	35-252-32	2	1	1	3	3	2	1982	40	1	2	4	1	1	1	1	1	1	1	1	1	4	8	1	1	2	1	2			2	0	0	2	0	2				2	0	0	0	0
476-F	2021-06-28	5	35	26	39	35-26-39	2	95				8	1989	33	1	2	1	3	3	1	1	1	1	2			2	8	1	1	1	2	2			2	0	0	2	0	2				2	0	0	0
211-F	2021-06-29	3	35	267	33	35-267-33	2	1	11	3	3	8	1980	42	1	1	8	1	1	1	1	2	2	2			2	8	1	1	2	2	2			2	0	0		0	2				2	0	0	0
706-F	2021-06-25	8	35	27	11	35-27-11	2	95				4	1990	32	1	1	8	3	3	3	2						5	1	1	1	1	3	2			2	0	0	2	1	2				1	1	0	0	JULY
212-F	2021-07-01	3	35	290	34	35-290-34	2	1	1	2	3	12	1987	35	1	2	3	1	1	1	1	1	1	1	1	1	5	1	1	1	2	0	2			2	0	0		0	2				1	1	0	0	May
411-F	2021-07-01	5	35	291	35	35-291-35	2	1	3	2	3	6	1983	39	1	2	4	3	1	1	1	1	1	1	1	2	6	3	1	1	0	3	2			2	0	0	2	0	2				1	1	0	0	June
018-F	2021-07-02	1	35	315	36	35-315-36	2	1	7	3	3	11	2000	22	1	2	1	3	1	1	1	2	2	2			5	3	1	1	1	1	2			1	0	1	1		2				2	0	0	0	0
809_F	2021-06-30	9	35	325	37	35-325-37	2	1	0	3	3	6	1997	25	1	1	8	3	3	3	2						5	1	1	1	2	2	2			2	0	0	2	1	1	3	1		2	0	0	0	Palibe
107-F	2021-06-28	2	35	5	3	35-5-3	2	1	1	3	3	3	2003	19	1	2	2	3	3	3	2						3	1	1	1		1	2			2					2				2
207-F	2021-06-28	3	35	54	12	35-54-12	2	1	5	3	3	2	1994	28	1	2	1	3	1	1	2						4	1	1	1	1	1	2			2				2	2				1	0	1	0	December
504-F	2021-06-24	6	35	62	13	35-62-13	2	95				98	1999	23	1	1	7	3	1	3	1	1	2	2			5	8	1	1	1	2	2			2	0	0	1	0	2				2	0	0	0
506-F	2021-06-25	6	35	63	14	35-63-14	2	95				12	1977	45	1	1	3	3	3	1	2						4	8	1	1	4	2	1	0	2	1	0	1	1		2				1	1	0	0	Januwale
713-F	2021-07-01	8	35	79	15	35-79-15	2	1	2	3	3	1	2004	18	1	2	2	3	3	3	1	2	2	2			4	8	2							2	0	0	2	0	1	5	2	1	2	0	0	0	0
507-F	2021-06-28	6	35	8	4	35-8-4	2	95				9	1972	50	1	1	3	3	1	3	2						1	8	1	1	2	3	1	0	1	1	1	1	1		2				1	1	0	0	June
477-F	2021-06-28	5	35	82	40	35-82-40	2	1	20	3	3	1	1985	37	1	1	3	3	1	3	2						5	8	1	1	0	4	2			1	2	0	2		2				1	1	0	0	June
512-F	2021-07-01	6	35	86	16	35-86-16	2	95				8	1992	30	1	1	6	1	1	1	2						2	8	1	1	2	1	2			2	0	0	2	1	2				2	0	0	0	Sinachokeko
113-F	2021-07-01	2	35	91	17	35-91-17	2	1	24	3	3	10	1980	42	1	1	5	3	1	3	2						5	8	1	1	4	1	1	1	1	1	0	1	1		2				2
513-F	2021-07-01	6	35	94	18	35-94-18	2	1	7	3	3	10	1993	29	1	1	8	3	1	3	1	2	2	2			1	8	1	1	2	0	2			2	0	0	1	1	2				2	0	0	0	Sinachokeko
119-F	2021-07-07	2	43	102	21	43-102-21	2	1	2	3	3	3	1998	24	1	1	7	3	1	3	2						5	3	1	1	1	1	2			1	1	0	2		2				2
816-F	2021-07-05	9	43	105	22	43-105-22	2	1	21	2	3	12	1985	37	1	2	1	3	1	3	1	2	2	2			5	8	1	1	5	1	1	1	0	2	0	0	2	2	2				2	0	0	0	0
719-F	2021-07-05	8	43	107	23	43-107-23	2	95				5	1971	51	2			3	3	3	1	1	2	2			6	8	1	1	3	1	2			1	0	1	2	1	2				2	0	0	0	0
920-F	2021-07-07	10	43	11	4	43-11-4	2	1	5	3	3	4	2000	22	1	2	3	3	1	1	1	1	2	2			1	5	1	1	2	0	2			2	0	0	2	0	2				2	0	0	0	N/A
619-F	2021-07-05	7	43	110	24	43-110-24	2	1	20	2	3	2	1974	48	1	1	2	3	2	2	2						1	8	1	1	0	3	1	0	3	2	0	0	2	1	2				1	1	0	1	1998
118-F	2021-07-05	2	43	111	25	43-111-25	2	1	19	3	3	5	1996	26	1	2	4	3	3	3	1	1	2	2			1	8	1	1	0	1	2			1	0	1	1		3				2
223-F	2021-07-08	3	43	120	26	43-120-26	2	1	20	3	3	6	1985	37	1	2	3	2	2	3	1	1	2	2			2	1	1	1	0	2	1	0	2	2	0	0		2	2				2	0	0	0
518-F	2021-07-05	6	43	131	27	43-131-27	2	95				12	1994	28	1	1	5	3	1	3	2						3	9	1	1	2	1	2			2	0	0	2	1	2				2	0	0	0	Sinachokeko
221-F	2021-07-07	3	43	136	28	43-136-28	2	1	7	3	3	6	1983	39	2			3	3	3	1	1	2	2			5	3	1	1	1	3	1	0	1	1	0	2	1		2				1	0	0	2	February
022-F	2021-07-07	1	43	14	5	43-14-5	2	1	16	3	3	12	1980	42	1	2	4	3	1	3	1	1	2	1	1	3	4	8	1	1	3	1	2			2	0	0		0	2				2	0	0	0	0
523-F	2021-07-08	6	43	14	6	43-14-6	2	1	2	3	3	1	1999	23	1	2	2	3	3	3	2						1	8	1	1	0	2	2			2	0	0	2	0	2				2	0	0	0	Sinachokeko
420-F	2021-07-07	5	43	153	29	43-153-29	2	1	1	3	3	3	1997	25	1	1	3	3	1	3	2						4	5	1	1	2	1	2			2	0	0	2	0	2				2	0	0	0
319-F	2021-07-07	4	43	157	30	43-157-30	2	95				8	1980	42	1	1	8	3	1	3	1	1	2	2			1	8	1	1	2	1	1	1	3	2					2				2
121-F	2021-07-08	2	43	16	7	43-16-7	2	1	1	3	3	98	1988	34	1	1	4	3	3	3	1	1	2	2			4	3	1	1	2	3	2			2				2	2				2
722-F	2021-07-07	8	43	163	31	43-163-31	2	1	10	3	3	6	1978	44	2			3	3	3	2						5	8	1	1	1	2	1	1	2	1	0	1	2	0	2				2	0	0	0	0
622-F	2021-07-07	7	43	165	32	43-165-32	2	1	25	2	3	11	1979	43	1	1	6	3	3	3	2						2	8	1	1	3	0	1	1	0	1	2	0	2		2				1	1	0	2	6
218-F	2021-07-05	3	43	169	33	43-169-33	2	1	4	3	3	4	2000	22	1	1	7	3	1	3	2						5	8	1	1	1	0	2			2	0	0	2	0	1	9	2	1	2	0	0	0
217-F	2021-07-05	3	43	171	34	43-171-34	2	95				2	2004	18	1	2	2	2	1	3	1	1	2	2			5	1	2							2	0	0		0	1	4	2	1	2	0	0	0
720-F	2021-07-05	8	43	175	35	43-175-35	2	95				98	1979	43	1	1	6	3	1	1	1	1	2	1	1	1	2	8	1	1	1	0	1	1	0	2	0	0	1	0	2				1	0	0	1	0
821-F	2021-07-08	9	43	183	36	43-183-36	2	95				10	1982	40	1	1	5	3	1	3	1	2	2	2			5	1	1	1	0	4	2			2	0	0	2	0	2				2	0	0	0	0
219-F	2021-07-07	3	43	19	8	43-19-8	2	1	4	3	3	7	1982	40	1	1	7	1	1	3	2						5	5	1	1	2	2	2			1	2	0	1		2				1	1	0	2	October
525-F	2021-07-08	6	43	196	37	43-196-37	2	1	1	2	3	8	2003	19	1	2	1	3	1	1	1	1	2	1	1	3	1	3	1	1	1	0	2			2	0	0	2	0	2				2	0	0	0	Sinachokeko
417-F	2021-07-05	5	43	2	1	43-2-1	1	1	1	2	3	11	1992	30	1	3	4	3	1	1	1	1	1	1	1	1	5	8	1	1	1	1	2			2	0	0	2	0	2				2	0	0	0
123-F	2021-07-09	2	43	204	38	43-204-38	2	95				3	1994	28	1	1	6	3	3	2	1	1	2	2			5	9	1	1	1	2	2			2				2	2				2
419-F	2021-07-07	5	43	210	39	43-210-39	2	95				8	1987	35	1	1	6	3	3	3	2						1	8	1	1	1	1	2			2	0	0	2	0	2				2	0	0	0	0
691-F	2021-07-05	7	43	212	40	43-212-40	2	1	5	3	3	8	1987	35	1	1	3	3	3	3	2						5	9	1	1	0	4	1	0	1	2	0	0	2	1	2				2	0	0	0	0
023-F	2021-07-07	1	43	26	9	43-26-9	2	1	3	3	3	7	1975	47	1	1	8	3	1	3	1	1	2	2			1	3	1	2			1	2	4	2	0	0		0	2				1	1	0	0	Sindikudziwa
721-F	2021-07-07	8	43	29	10	43-29-10	2	1	11	3	3	10	1987	35	1	1	8	3	1	1	1	1	2	2			1	3	1	1	1	2	2			2	0	0	2	1	2				1	1	0	1	2006
820-F	2021-07-08	9	43	46	11	43-46-11	2	1	0	3	3	9	2004	18	1	2	1	3	3	3	2						5	1	2							2	0	0	2	0	1	8	2	1	2	0	0	0	Not applicable
422-F	2021-07-08	5	43	47	12	43-47-12	2	1	20	3	3	5	1989	33	1	1	1	3	3	3	2						5	3	1	1	1	0	1	2	1	1	1	0	2		2				2	0	0	0
416-F	2021-07-05	5	43	48	13	43-48-13	2	1	2	1	2	4	1974	48	1	2	2	3	3	1	1	1	1	1	1	1	5	8	2							2	0	0	2	0	2				2	0	0	0
316-F	2021-07-05	4	43	5	2	43-5-2	2	1	10	3	3	98	1976	46	1	1	1	3	2	3	2						5	3	1	1	2	1	1	2	4	1	2		1		2				2
723-F	2021-07-08	8	43	51	14	43-51-14	2	95				8	1992	30	1	2	4	1	3	3	1	1	2	2			4	5	1	1	2	1	2			2	0	0	2	3	2				2	0	0	0	0
718-F	2021-07-05	8	43	55	15	43-55-15	2	1	4	3	3	12	1996	26	1	2	3	3	3	3	1	2	2	1	2		6	1	1	1	2	0	2			2	0	0	2	0	2				2	0	0	0	0
020-F	2021-07-05	1	43	57	16	43-57-16	2	1	4	3	3	4	1994	28	1	2	3	3	1	3	1	1	2	2			2	3	1	1	2	0	2			2	0	0		2	2				1	1	0	1	Not sure
814-F	2021-07-05	9	43	70	17	43-70-17	2	1	24	3	2	10	1979	43	1	2	4	3	1	1	1	1	1	1	1	1	1	8	1	1	0	1	1	0	1	2	0	0	1	1	2				1	2	0	0	0
421-F	2021-07-08	5	43	72	18	43-72-18	2	95				3	1981	41	1	1	2	3	1	3	2						1	8	1	1	1	2	2			2	0	0	2	0	2				1	0	0	1	February
520-F	2021-07-07	6	43	8	3	43-8-3	2	95				10	1997	25	1	2	4	3	1	3	1	2	2	2			1	9	1	1	1	0	1	1	0	2	0	0	2	0	2				2	0	0	0	Sinachokeko
318-F	2021-07-07	4	43	85	19	43-85-19	2	1	8	1	3	11	1989	33	1	2	2	2	3	3	2						5	8	1	1	1	1	2			1	0	1	2		2				2
922-F	2021-07-07	10	43	87	20	43-87-20	2	1	8	3	2	12	1987	35	1	2	1	3	1	3	1	1	1	2			1	8	1	1	2	0	1	0	1	2	0	0	1	1	2				2	0	0	0	N/A
842-F	2021-08-09	9	47	101	13	47-101-13	2	1	1	2	3	1	1979	43	1	1	8	3	1	3	1	1	2	2			2	3	1	1	1	4	1	1	3	2	0	0	2	2	2				2	0	0	0	NA
138-F	2021-08-05	2	47	109	14	47-109-14	2	1	13	3	3	98	1977	45	1	1	2	3	3	3	1	1	1	1	1	2	5	8	1	1	0	2	1	1	1	1	0	1	1		2				2
741-F	2021-08-05	8	47	117	15	47-117-15	2	96				2	1986	36	1	3	2	1	1	1	1	1	1	1	1	1	2	9	1	1	2	1	2			2	0	0	1	2	2				2	0	0	0	0
652-F	2021-08-10	7	47	125	39	47-125-39	2	1	1	3	3	6	1971	51	1	2	1	3	2	3	1	2	2	2			5	3	1	1	1	2	1	1	1	2	0	0	2	0	2				1	1	1	0	1988
141-F	2021-08-09	2	47	13	2	47-13-2	2	95				9	1975	47	1	1	7	3	1	3	2						5	5	1	1		1	2			2				1	2				1	1			June
045-F	2021-08-05	1	47	133	16	47-133-16	2	95				3	1990	32	1	1	7	3	3	3	2						3	9	1	1	2	0	2			2	0	0		1	2				2	0	0	0	Not Applicable
243-F	2021-08-05	3	47	141	17	47-141-17	2	1	2	3	3	1	1990	32	1	1	6	3	2	3	2						5	5	1	1	1	3	2			2	0	0	1	1	2				2	0	0	0
844-F	2021-08-10	9	47	149	18	47-149-18	2	1	3	3	3	5	1994	28	1	2	2	3	1	3	2						4	3	1	1	0	2	2			2	0	0	2	2	2				2	0	0	0	NA
046-F	2021-08-06	1	47	157	19	47-157-19	2	1	3	2	3	8	1980	42	1	2	4	3	1	1	1	1	1	1	1	1	2	3	1	1	1	2	1	1	0	2	0	0		1	2				1	1		0	Forgotten
445-F	2021-08-09	5	47	165	20	47-165-20	2	95				8	1989	33	1	2	1	3	3	1	1	1	1	2			2	8	1	1	1	2	2			2	0	0	2	0	2				2	0	0	0
245-F	2021-08-05	3	47	173	21	47-173-21	2	1	11	2	3	10	1987	35	1	1	5	3	1	1	1	2	2	2			2	8	1	1	1	1	1	1	0	1	2	1	1		2				1	0	0	3	May
746-F	2021-08-10	8	47	181	22	47-181-22	2	1	20	3	3	6	1994	28	1	1	4	3	1	1	2						5	8	1	1	1	1	2			1	1	0	1	0	2				2	0	0	0	0
440-F	2021-08-05	5	47	189	23	47-189-23	2	95				8	1985	37	1	2	2	3	1	3	1	2	2	2			2	8	1	1	2	3	1	0	1	2	0	0	2	1	1	8	2	2	1	0	1	0	August
740-F	2021-08-05	8	47	197	24	47-197-24	2	1	5	3	3	1	1976	46	1	1	5	1	1	3	2						2	9	1	1	1	2	2			1	1	0	1	0	2				1	1	0	0	JUNE
739-F	2021-08-05	8	47	205	25	47-205-25	2	1	2	3	3	1	2002	20	1	1	8	3	1	3	2						4	8	1	1	0	1	2			2	0	0	1	0	2				2	0	0	0	0
246-F	2021-08-06	3	47	21	3	47-21-3	2	95				12	1987	35	1	1	8	3	1	3	2						6	5	1	1	2	1	2			2	0	0	1	1	2				1	1	0	0	June
646-F	2021-08-06	7	47	213	26	47-213-26	2	95				12	1994	28	1	2	2	3	2	3	1	1	2	2			2	1	1	1	2	0	2			1	1	0	1		2				1	1	0	1	5
747-F	2021-08-10	8	47	221	40	47-221-40	2	1	3	3	3	7	1995	27	1	1	8	3	3	3	2						5	3	1	1	2	0	2			2	0	0	1	0	2				2	0	0	0	0
248-F	2021-08-09	3	47	229	27	47-229-27	2	95				98	1987	35	1	1	3	3	3	3	1	2	2	2			5	4	1	1	1	0	2			2	0	0	1	0	2				2	0	0	0
247-F	2021-08-06	3	47	237	28	47-237-28	2	1	0	2	3	1	1995	27	1	1	5	3	1	3	1	1	2	2			5	8	1	1	1	1	2			1	1	0	1		2				1	0	0	1	January
337-F	2021-08-10	4	47	245	29	47-245-29	2	1	0	3	3	5	1993	29	1	2	4	2	3	1	2						5	3	1	1	0	1	2			2			2	1	2				2
144-F	2021-08-10	2	47	253	30	47-253-30	2	95				5	2000	22	1	2	1	3	3	3	2						5	5	1	1	1		2			2					2				2
543-F	2021-08-06	6	47	261	31	47-261-31	2	1	16	3	3	10	1979	43	1	1	5	3	1	3	1	1	2	2			5	3	1	1	2	0	2			1	1	0	1		2				2	0	0	0	Sinachokeko
650-F	2021-08-10	7	47	269	32	47-269-32	2	95				10	1984	38	1	2	2	3	2	3	1	2	2	2			5	5	1	1	1	1	1	0	1	2	0	0	2	1	2				2	0	0	0	0
250-F	2021-08-10	3	47	277	33	47-277-33	2	1	7	3	3	11	1995	27	1	2	2	3	2	3	2						4	8	1	1	1	2	1	1	0	2	0	0	1	2	2				2	0	0	0
957-F	2021-08-10	10	47	285	34	47-285-34	2	1	0	3	3	1	2004	18	1	1	8	3	3	3	2						5	5	2							2	0	0	2	0	1	1	2	1	2	0	0	0	N/A
249-F	2021-08-09	3	47	29	4	47-29-4	2	1	10	3	3	2	1990	32	1	1	7	3	1	1	1	2	2	2			4	8	1	1	1	1	2			2	0	0	1	1	2				2	0	0	0
649-F	2021-08-09	7	47	293	35	47-293-35	2	95				12	1965	57	1	1	7	3	2	3	1	2	2	2			2	8	1	1	1	0	1	2	2	2	0	0	2	0	2				2
547-F	2021-08-10	6	47	301	36	47-301-36	2	95				8	1993	29	1	1	7	1	1	1	1	1	2	2			6	5	1	1	2	1	1	0	2	2	0	0	2	3	1	7	2	1	2	0	0	0	Sinachokeko
140-F	2021-08-06	2	47	309	37	47-309-37	2	95				8	1996	26	1	2	2	3	1	3	1	1	2	2			2	8	1	1	1	0	1	1	0	2				1	2				2
544-F	2021-08-09	6	47	317	38	47-317-38	2	96				98	1982	40	1	1	7	3	3	3	2						1	3	1	1	2	2	2			1	1	0	1		2				2	0	0	0	Sinachokeko
841-F	2021-08-06	9	47	37	5	47-37-5	2	1	1	2	3	9	2004	18	1	1	5	3	1	3	2						4	8	1	1	1	0	2			2	0	0	2	0	2				2	0	0	0	NA
442-F	2021-08-06	5	47	45	6	47-45-6	2	1	13	3	3	9	2000	22	1	2	4	3	1	3	2						2	8	1	1	0	1	2			2	0	0	2	0	2				1	1	0	0	2
846-F	2021-08-10	9	47	5	1	47-5-1	2	1	3	3	3	11	2002	20	1	1	6	1	3	3	1	2	2	2			8	8	1	1	1	0	2			2	0	0	2	0	2				2	0	0	0	NA
745-F	2021-08-10	8	47	53	7	47-53-7	2	1	12	3	3	8	1970	52	2			3	3	3	1	1	2	2			6	5	1	1	2	1	1	2	1	1	2	0	1	0	2				2	0	0	0	0
252-F	2021-08-10	3	47	61	8	47-61-8	2	1	3	3	3	7	1986	36	1	1	5	3	1	3	2						5	8	1	1	4	1	1	0	1	1	1	0	1		2				1	0	0	1	November
840-F	2021-08-06	9	47	69	9	47-69-9	2	1	11	2	3	4	1990	32	1	2	4	3	1	1	1	1	2	1	1	1	2	8	1	1	0	1	1	0	0	2	0	0	2	1	2				2	0	0	0	NA
848-F	2021-08-11	9	47	77	10	47-77-10	2	1	24	2	3	12	1995	27	1	2	1	3	1	3	1	1	2	2			4	8	1	1	1	0	2			2	0	0	2	1	2				2	0	0	0	NA
444-F	2021-08-09	5	47	85	11	47-85-11	2	1	4	2	3	5	1982	40	1	1	8	3	1	3	1	1	1	2			5	3	1	1	2	0	1	1	1	2	0	0	2	0	2				1	2	0	0	November
441-F	2021-08-06	5	47	93	12	47-93-12	2	1	4	3	3	1	1999	23	1	1	8	3	1	3	1	1	2	1	1	4	1	3	1	1	1	1	2			2	0	0	2	1	2				1	1	0	0	4
234-F	2021-07-30	3	51	104	21	51-104-21	2	1	1	3	3	7	2001	21	1	1	8	2	1	3	2						4	5	1	1	1	0	2			2	0	0	1	0	2				2	0	0	0
729-F	2021-07-29	8	51	109	22	51-109-22	2	1	22	3	3	98	1981	41	2			3	1	3	2						5	3	1	1	2	2	1	2	2	1	0	1	1	2	2				2	0	0	0	0
426-F	2021-07-12	5	51	114	23	51-114-23	2	95				12	1982	40	1	1	6	3	1	3	1	1	2	2			4	1	1	1	2	0	1	2	0	2	0	0	2	0	2				2	0	0	0
630-F	2021-07-29	7	51	119	24	51-119-24	2	1	5	3	3	4	2001	21	1	1	5	1	2	3	2						5	1	1	1	1	0	2			2	0	0	1	0	2				2	0	0	0	0
230-F	2021-07-29	3	51	124	25	51-124-25	2	1	1	3	3	2	2004	18	1	1	5	3	1	3	1	2	2	2			5	8	1	1	1	0	2			2	0	0	1	0	2				2	0	0	0
529-F	2021-07-29	6	51	129	26	51-129-26	2	96				9	2005	17	1	2	2	3	1	3	1	1	2	2			6	1	1	1	1	0	2			2	0	0	2	0	2				2	0	0	0	Sinachokeko
429-F	2021-07-30	5	51	134	27	51-134-27	2	1	6	3	3	5	1997	25	1	1	5	3	3	3	2						5	5	1	1	1	2	2			2	0	0	2	0	2				1	0	0	0	May
125-F	2021-07-29	2	51	139	28	51-139-28	2	95				12	1997	25	1	1	7	3	2	3	2						5	1	1	1	1	0	1	0	1	2				1	2				2
625-F	2021-07-09	7	51	14	3	51-14-3	2	1	5	2	3	10	1982	40	1	2	2	3	1	3	1	1	1	2			4	8	1	1	1	2	2			2	0	0	2	0	2				2	0	0	0	0
533-F	2021-07-30	6	51	144	40	51-144-40	2	95				12	1999	23	1	2	1	3	1	3	2						5	8	1	1	3	0	2			2	0	0		2	2				1	0	2	0	Sinachokeko
731-F	2021-07-30	8	51	149	29	51-149-29	2	1	13	3	3	1	1965	57	1	1	3	3	1	3	2						5	8	1	1	4	5	1	2	1	1	1	0	1	0	2				2	0	0	0	0
128-F	2021-07-30	2	51	154	30	51-154-30	2	1	8	2	3	4	1984	38	1	1	6	3	3	1	1	1	2	2			5	3	1	1	4	0	1	0	1	2		9	1	1	2				1	2		2
936-F	2021-07-30	10	51	159	31	51-159-31	2	1	1	3	3	6	2003	19	1	1	7	3	1	1	1	2	2	2			2	3	1	2			2			1	1	0	2		2				1	1	0	1	2021-05-06
233-F	2021-07-30	3	51	164	32	51-164-32	2	1	1	2	3	12	2005	17	1	1	8	2	1	3	2						5	5	1	1	0	1	2			2	0	0	1	0	2				2	0	0	0
427-F	2021-07-29	5	51	169	33	51-169-33	2	1	7	3	3	8	1995	27	1	2	3	3	1	3	2						1	8	1	1	0	1	2			2	0	0	2	1	2				2	0	0	0
627-F	2021-07-09	7	51	174	34	51-174-34	2	1	20	3	3	6	2002	20	1	1	7	3	2	3	2						5	9	2							2	0	0	2	0	1	6	2	2	1	0	1	0	2018
527-F	2021-07-12	6	51	179	35	51-179-35	2	1	27	3	3	1	1983	39	1	1	3	3	1	3	1	1	2	2			2	3	1	1	1	1	1	2	0	2	0	0	2	0	2				2	0	0	0	Sinachokeko
826-F	2021-07-29	9	51	184	36	51-184-36	2	95				98	1974	48	2			3	1	3	2						5	1	1	1	4	0	1	0	1	2	0	0	2	0	2				1	1	0	0	NA
929-F	2021-07-12	10	51	189	37	51-189-37	2	1	1	2	3	5	1989	33	1	1	8	3	1	3	1	1	1	2			5	3	1	1	0	1	2			1	0	1	2		2				1	2	0	2	June
632-F	2021-07-30	7	51	19	4	51-19-4	2	1	40	3	3	11	1970	52	1	1	7	3	2	3	1	2	2	2			4	5	1	2			1	2	4	2	0	0	2	0	2				2	0	0	0	0
935-F	2021-07-30	10	51	194	38	51-194-38	2	1	2	3	3	12	2003	19	1	2	1	3	3	3	2						5	1	1	1	1	0	2			1	0	1	1		2				1	1	0	1	September
829-F	2021-07-30	9	51	199	39	51-199-39	2	1	1	3	3	12	2004	18	1	1	7	3	2	3	2						5	1	2							2	0	0	2	0	1	3	1		1	2	2	0	February
428-F	2021-07-30	5	51	24	5	51-24-5	2	1	20	3	3	1	1985	37	1	1	3	3	1	3	2						5	8	1	1	0	4	2			1	2	0	2		2				1	1	0	0	June
927-F	2021-07-09	10	51	29	6	51-29-6	2	1	23	3	3	2	1999	23	1	2	4	3	1	1	2						4	8	1	1	0	2	2			2	0	0	1	0	2				2	0	0	0	N/A
225-F	2021-07-09	3	51	34	7	51-34-7	2	1	6	3	3	8	1996	26	1	2	4	3	1	1	1	1	2	1	1	2	5	8	1	1	1	0	2			2	0	0		0	2				2	0	0	0
224-F	2021-07-09	3	51	39	8	51-39-8	2	95				12	1994	28	1	2	3	1	2	3	1	1	2	2			6	1	1	1	0	2	2			2	0	0	1	0	2				2	0	0	0
822-F	2021-07-09	9	51	4	1	51-4-1	2	1	6	3	3	1	1995	27	1	1	6	3	3	3	2						8	1	1	1	4	0	2			2	0	0	2	1	2				2	0	0	0	0
932-F	2021-07-29	10	51	44	9	51-44-9	2	1	13	3	3	3	1999	23	1	1	8	1	1	1	1	1	2	2			5	5	1	1	0	1	1	1	0	1	1	0	1		2				2	0	0	0	N/A
432-F	2021-08-02	5	51	49	10	51-49-10	2	1	4	3	3	6	1984	38	1	2	3	3	1	3	1	1	2	1	1	2	5	9	1	1	1	2	2			2	0	0	2	0	2				2	0	0	0
825-F	2021-07-12	9	51	54	11	51-54-11	2	1	4	2	3	11	1997	25	1	1	7	3	1	3	2						1	8	1	1	1	1	2			2	0	0	2	0	2				2	0	0	0	NA
823-F	2021-07-09	9	51	59	12	51-59-12	2	1	11	3	3	98	1989	33	1	1	3	3	1	2	2						5	6	1	1	0	3	1	0	0	2	0	1	1	2	2				2	0	0	0	NA
730-F	2021-07-30	8	51	64	13	51-64-13	2	1	3	3	3	10	1994	28	2			3	3	3	2						5	9	1	1	1	0	2			1	1	1	1	1	1	2	1		1	1	1	0	JANUARY
526-F	2021-07-09	6	51	69	14	51-69-14	2	1	2	3	96	9	2002	20	1	2	2	3	3	3	2						5	8	1	1	0	1	2			2	0	0		0	2				2	0	0	0	Sinachokeko
727-F	2021-07-12	8	51	74	15	51-74-15	2	1	14	3	3	10	1986	36	1	2	2	1	1	3	2						4	6	1	1	1	2	2			2	0	0	2	1	2				2	0	0	0	0
827-F	2021-07-30	9	51	79	16	51-79-16	2	1	4	3	3	10	1978	44	1	1	7	3	1	3	1	1	2	2			5	3	1	1	2	1	1	2	0	1	1	1	2		2				1	1	0	1	NA
127-F	2021-07-30	2	51	84	17	51-84-17	2	96				1	1991	31	1	2	3	3	1	1	1	1	2	1	1	1	6	5	1	1	0	2	2			2				1	2				1	1		1
228-F	2021-07-12	3	51	89	18	51-89-18	2	96				9	2002	20	1	1	7	2	2	3	2						5	8	1	1	1	0	2			2	0	0		0	2				2	0	0	0
424-F	2021-07-09	5	51	9	2	51-9-2	2	1	4	3	3	10	1995	27	1	1	6	3	3	3	1	2	2	2			7	5	1	1	0	1	1	1	1	2	0	0	2	0	2				2	0	0	0
226-F	2021-07-09	3	51	94	19	51-94-19	2	95				8	1986	36	1	2	3	3	1	3	1	1	2	2			5	1	1	1	1	2	2			2	0	0		0	2				2	0	0	0
031-F	2021-07-30	1	51	99	20	51-99-20	2	1	0	3	3	98	1985	37	1	1	3	3	3	3	2						5	9	1	1	0	2	1	1	0	2	0	0		0	2				2	0	0	0	0
[truncated: 373 more columns]
